# Supplementary material for: Nitro­furan­toin methanol monosolvate
Source: Acta Crystallogr Sect E Struct Rep Online. 2011 Feb 2;67(Pt 3):o550–1. doi: 10.1107/S1600536811003679 (PMC3052167; doi:10.1107/S1600536811003679)
Supplement: Supplementary file 2 [file e-67-0o550-Isup2.hkl]

# 
# h,k,l, Fc-squared, Fo-squared, sigma(Fo-squared) and status flag 
# 
data_I
_shelx_title ' shelxs in P2(1)/c' 
_shelx_refln_list_code          4 
_shelx_F_calc_maximum      195.08 
_exptl_crystal_F_000       560.00 
_reflns_d_resolution_high  0.6866 
 
loop_ 
 _symmetry_equiv_pos_as_xyz 
 'x, y, z' 
 '-x, y+1/2, -z+1/2' 
 '-x, -y, -z' 
 'x, -y-1/2, z-1/2' 
 
_cell_length_a     6.4084 
_cell_length_b     6.5941 
_cell_length_c    26.7055 
_cell_angle_alpha  90.000 
_cell_angle_beta   91.698 
_cell_angle_gamma  90.000 
 
_shelx_F_squared_multiplier     1.000 
 
loop_ 
 _refln_index_h 
 _refln_index_k 
 _refln_index_l 
 _refln_F_squared_calc 
 _refln_F_squared_meas 
 _refln_F_squared_sigma 
 _refln_observed_status 
   2   0   0     7430.44     7212.55     80.32 o 
   3   0   0      173.84      158.49      3.18 o 
   4   0   0      352.41      363.03     16.33 o 
   5   0   0     1558.55     1530.92     26.59 o 
   6   0   0       53.60       23.53      9.47 o 
   7   0   0       59.23       50.40     11.37 o 
   8   0   0        4.55       17.89      6.40 o 
   1   1   0     4231.52     3907.16      9.08 o 
   2   1   0        0.04        4.18      1.19 o 
   3   1   0      153.22      141.17      1.90 o 
   4   1   0       34.05       26.64      1.72 o 
   5   1   0        8.02        5.41      2.68 o 
   6   1   0       41.46       36.00      3.53 o 
   7   1   0        5.91        5.65      2.80 o 
   8   1   0        1.03       16.81      7.24 o 
   9   1   0        1.10       -0.45      7.22 o 
   0   2   0     1355.60     1258.30      9.02 o 
   1   2   0       86.64       84.19      2.96 o 
   2   2   0       46.87       50.96      1.18 o 
   3   2   0        1.27        2.72      0.95 o 
   4   2   0       34.44       41.02      2.21 o 
   5   2   0       17.27       14.02      1.29 o 
   6   2   0       69.52       69.30      4.58 o 
   7   2   0       81.63       71.68      7.30 o 
   8   2   0       26.06       20.67      5.85 o 
   1   3   0      281.98      283.66      4.28 o 
   2   3   0       25.39       24.59      2.44 o 
   3   3   0      632.68      649.91      8.72 o 
   4   3   0      115.29      114.15      5.17 o 
   5   3   0      126.27      112.64      6.56 o 
   6   3   0      326.47      344.59     11.91 o 
   7   3   0        2.58       10.64      4.84 o 
   8   3   0      100.78      132.22     24.75 o 
   0   4   0      305.17      266.76     13.81 o 
   1   4   0      997.37     1002.32     14.62 o 
   2   4   0      284.76      280.58      7.00 o 
   3   4   0       23.21       19.56      3.42 o 
   4   4   0      342.31      349.60      9.64 o 
   5   4   0        5.55        8.76      3.84 o 
   6   4   0      895.39      978.46     20.17 o 
   7   4   0        0.08        8.85      5.54 o 
   1   5   0      152.59      140.19      5.65 o 
   2   5   0      164.62      148.51      4.76 o 
   3   5   0       64.30       65.85      5.20 o 
   4   5   0        3.79        5.07      3.18 o 
   5   5   0      143.99      147.21      6.33 o 
   6   5   0       31.82       24.60      7.93 o 
   7   5   0        0.02        2.46      4.20 o 
   0   6   0       16.57       13.58      3.48 o 
   1   6   0      214.46      211.47      5.92 o 
   2   6   0      186.38      201.13      5.59 o 
   3   6   0      329.52      366.62      9.99 o 
   4   6   0       69.28       85.40      5.59 o 
   5   6   0       21.94       16.75      4.44 o 
   6   6   0       19.61       22.85      5.83 o 
   7   6   0        6.49        9.80      7.47 o 
   1   7   0        1.16        7.79      3.11 o 
   2   7   0        3.56       10.94      3.29 o 
   3   7   0       23.95       23.37      5.25 o 
   4   7   0       17.68       18.56      3.72 o 
   5   7   0       50.30       35.84      6.58 o 
   6   7   0       34.55       18.89      8.47 o 
   0   8   0      154.64      125.84     14.82 o 
   1   8   0        8.81       10.99      4.01 o 
   2   8   0       79.65       84.11      6.19 o 
   3   8   0        0.70        5.91      2.64 o 
   4   8   0       17.37       20.15      4.04 o 
   5   8   0        1.33       12.60      7.95 o 
   1   9   0       45.61       25.53     12.45 o 
   3   9   0        1.96       19.93     10.89 o 
  -9   1   1        0.13       12.91     11.41 o 
  -8   1   1        0.36        6.48      5.29 o 
  -7   1   1       15.35       10.24      3.34 o 
  -6   1   1      407.88      372.77     11.74 o 
  -5   1   1        0.22        3.42      1.57 o 
  -4   1   1     1463.95     1505.79     16.49 o 
  -3   1   1      913.93      938.56      6.54 o 
  -2   1   1     1168.73     1219.96      5.45 o 
  -1   1   1      348.71      335.07      3.03 o 
   0   1   1      385.69      380.24      2.45 o 
   1   1   1     1112.67      989.83      4.50 o 
   2   1   1     2922.62     2825.84      9.19 o 
   3   1   1       47.08       42.68      1.42 o 
   4   1   1      447.14      434.69      5.24 o 
   5   1   1      922.76      914.73      7.37 o 
   6   1   1      104.97       96.12      5.66 o 
   7   1   1       40.94       32.02      5.04 o 
   8   1   1       41.64       18.55      6.46 o 
   9   1   1        0.55       12.19      7.88 o 
  -9   2   1       81.01       34.38     15.26 o 
  -8   2   1        2.38       23.52     12.57 o 
  -7   2   1       36.72       24.34      6.39 o 
  -6   2   1        0.18        4.43      3.33 o 
  -5   2   1      523.76      514.26      4.48 o 
  -4   2   1      164.30      162.51      4.01 o 
  -3   2   1     2347.99     2515.39     14.16 o 
  -2   2   1      713.72      726.27      4.87 o 
  -1   2   1      581.33      503.39      3.29 o 
   0   2   1        0.94        3.29      1.92 o 
   1   2   1     1788.21     1657.77      8.22 o 
   2   2   1       18.42       22.49      0.89 o 
   3   2   1      520.94      541.45      5.75 o 
   4   2   1     1899.20     1997.22     19.14 o 
   5   2   1       37.89       30.63      1.68 o 
   6   2   1        6.64       12.75      2.59 o 
   7   2   1      189.76      197.64     10.78 o 
   8   2   1       13.68       24.51      9.18 o 
  -8   3   1       28.49       38.74      9.03 o 
  -7   3   1        0.25        6.90      4.19 o 
  -6   3   1       44.78       48.65      7.09 o 
  -5   3   1      164.54      148.47      6.02 o 
  -4   3   1       58.85       45.85      2.55 o 
  -2   3   1      203.22      198.77      6.37 o 
  -1   3   1      456.82      448.64      9.08 o 
   0   3   1     2068.58     2049.15     19.50 o 
   1   3   1     1420.11     1424.63     11.83 o 
   2   3   1       46.09       36.53      3.45 o 
   3   3   1      175.92      161.15      3.83 o 
   4   3   1      164.38      167.98      4.81 o 
   5   3   1      382.45      352.62     15.15 o 
   6   3   1      254.52      246.59     10.44 o 
   7   3   1        1.58        6.52      4.78 o 
   8   3   1       34.72       29.27     16.78 o 
  -7   4   1       23.85       23.21      5.53 o 
  -6   4   1       11.95       17.96      5.05 o 
  -5   4   1        0.27        2.97      2.94 o 
  -4   4   1       76.84       90.68      5.17 o 
  -3   4   1      108.62       98.21      7.30 o 
  -2   4   1      564.73      552.46      7.85 o 
  -1   4   1       66.87       58.81      2.87 o 
   0   4   1        4.43        7.50      2.79 o 
   1   4   1       62.48       64.93      2.74 o 
   2   4   1       78.34       74.30      4.58 o 
   3   4   1        7.57        9.76      1.96 o 
   4   4   1        3.24        6.12      3.30 o 
   5   4   1      609.15      630.13     19.77 o 
   6   4   1      228.31      240.60     15.95 o 
   7   4   1       11.00       12.97      5.64 o 
  -7   5   1        0.80        3.62      4.34 o 
  -6   5   1      123.93      118.04      9.89 o 
  -5   5   1       96.27       91.13      5.64 o 
  -4   5   1        9.70       20.07      4.26 o 
  -3   5   1      172.50      161.31      6.33 o 
  -2   5   1        1.25        3.89      1.61 o 
  -1   5   1       14.14       12.42      2.28 o 
   0   5   1       21.94       25.47      2.69 o 
   1   5   1        7.05        7.78      2.60 o 
   2   5   1      112.94      102.89      7.86 o 
   3   5   1        3.21        5.82      3.34 o 
   4   5   1       21.12       16.10      3.42 o 
   5   5   1      174.43      178.56      6.94 o 
   6   5   1       63.80       75.73      9.51 o 
   7   5   1       23.59       20.79      5.53 o 
  -7   6   1       22.51       16.76      8.48 o 
  -6   6   1       53.02       42.84     10.35 o 
  -5   6   1      274.57      269.34     13.44 o 
  -4   6   1       26.46       27.30      3.64 o 
  -3   6   1       98.24       98.87      5.61 o 
  -2   6   1       90.27       90.38      7.37 o 
  -1   6   1       23.07       19.95      2.66 o 
   0   6   1       19.51       21.59      3.44 o 
   1   6   1      233.37      227.18      5.63 o 
   2   6   1       10.95       10.76      3.26 o 
   3   6   1       66.43       66.41      6.50 o 
   4   6   1        3.48       11.82      3.77 o 
   5   6   1       12.11       17.59      4.15 o 
   6   6   1       41.03       40.71      6.33 o 
  -6   7   1        0.01       14.99      7.81 o 
  -5   7   1       76.33       76.30      7.61 o 
  -4   7   1       20.88       22.67      4.17 o 
  -3   7   1        8.39        9.85      2.93 o 
  -2   7   1       59.80       51.19      4.85 o 
  -1   7   1       13.53       12.78      3.79 o 
   1   7   1        1.41        9.86      2.33 o 
   2   7   1       62.21       70.12      5.05 o 
   3   7   1        6.15       10.12      2.96 o 
   4   7   1      113.60      117.60      6.64 o 
   5   7   1       20.46       15.97      4.65 o 
   6   7   1        9.60        9.09      8.81 o 
  -5   8   1       73.43       70.39     20.73 o 
  -4   8   1       10.36       13.71      3.49 o 
  -3   8   1        5.97       13.07      2.89 o 
  -2   8   1       65.58       50.24      5.13 o 
  -1   8   1       42.40       32.80      5.67 o 
   0   8   1        0.79       14.79      4.91 o 
   1   8   1        2.20        6.92      3.18 o 
   2   8   1        4.05        7.21      3.12 o 
   3   8   1       12.54       15.36      3.56 o 
   4   8   1       15.50       14.33      3.66 o 
   5   8   1       15.90       13.47      8.41 o 
  -3   9   1        3.33       -1.22      6.35 o 
   1   9   1        5.02        4.49      9.99 o 
   3   9   1       26.29       20.35      8.53 o 
  -8   0   2       61.36       78.85     11.74 o 
  -7   0   2      141.10      138.20      9.32 o 
  -6   0   2      284.94      306.76     32.77 o 
  -5   0   2        0.99        3.54      4.93 o 
  -4   0   2     3615.55     3768.14    143.72 o 
  -3   0   2      533.89      561.08     12.92 o 
  -2   0   2      452.25      507.74     22.93 o 
  -1   0   2        7.14        6.60      1.07 o 
   1   0   2     2185.35     2047.81      9.40 o 
   2   0   2     1565.73     1655.67      9.08 o 
   3   0   2     3628.12     3818.36     27.60 o 
   4   0   2      101.05       85.39      3.35 o 
   6   0   2      558.30      603.11     14.83 o 
   7   0   2        5.42       13.95      6.02 o 
   8   0   2        2.98       12.39      4.96 o 
  -9   1   2       10.41       12.98      8.92 o 
  -8   1   2       10.85       11.27      4.89 o 
  -7   1   2        0.37        5.90      2.69 o 
  -6   1   2      303.05      326.32     10.88 o 
  -5   1   2       79.07       78.77      6.21 o 
  -4   1   2       24.59       28.55      2.48 o 
  -3   1   2     1327.61     1286.24      8.36 o 
  -2   1   2        4.27        1.92      1.00 o 
  -1   1   2     6536.66     6051.82     22.16 o 
   0   1   2      280.92      241.06      1.80 o 
   1   1   2     1331.55     1299.43      4.69 o 
   2   1   2      523.16      535.01      3.45 o 
   3   1   2     1905.39     1969.36     11.81 o 
   4   1   2      765.92      786.63      7.41 o 
   5   1   2       64.09       57.95      2.38 o 
   6   1   2       99.89      110.69      6.51 o 
   7   1   2        3.73       11.21      3.81 o 
   8   1   2        5.34        2.86      5.40 o 
   9   1   2        2.19       10.61      7.96 o 
  -9   2   2        1.69        6.95      8.75 o 
  -8   2   2        1.33       12.47      5.85 o 
  -7   2   2       19.55       24.16      4.97 o 
  -6   2   2      209.94      193.80     13.98 o 
  -5   2   2     1175.99     1097.74     18.61 o 
  -4   2   2       13.62       17.45      1.42 o 
  -3   2   2        0.27        4.52      1.50 o 
  -2   2   2       78.92       63.51      1.95 o 
  -1   2   2     2509.15     2467.15     10.03 o 
   0   2   2    15978.35    15789.33     68.68 o 
   1   2   2       70.10       69.34      2.43 o 
   2   2   2        3.45        3.95      0.66 o 
   3   2   2        1.01        2.21      1.23 o 
   4   2   2        0.66        3.13      0.81 o 
   5   2   2       16.05       11.04      1.78 o 
   6   2   2      618.20      692.06     24.24 o 
   7   2   2        0.41        4.52      5.65 o 
   8   2   2        5.83        9.02      7.64 o 
  -8   3   2        0.62        8.13      5.86 o 
  -7   3   2       16.07       13.69      4.94 o 
  -6   3   2      175.14      172.00      9.27 o 
  -5   3   2       65.28       66.66      6.78 o 
  -4   3   2       62.88       54.91      2.96 o 
  -3   3   2      226.07      210.52      5.54 o 
  -2   3   2      216.65      193.20      8.78 o 
  -1   3   2      139.86      146.10      4.56 o 
   0   3   2        2.67        4.78      1.65 o 
   1   3   2     2620.45     2660.94     19.63 o 
   2   3   2      159.30      166.04      6.96 o 
   3   3   2       78.99       78.41      2.86 o 
   4   3   2      119.83      108.06      3.43 o 
   5   3   2        2.51        4.37      1.52 o 
   6   3   2      119.23       92.98      8.13 o 
   7   3   2        3.50        9.40      3.72 o 
   8   3   2        0.00        5.45      7.49 o 
  -7   4   2      211.28      246.58     12.20 o 
  -6   4   2      324.47      334.21     12.86 o 
  -5   4   2       24.94       23.61      3.65 o 
  -4   4   2      392.07      404.35     11.77 o 
  -3   4   2      395.41      408.93      8.85 o 
  -2   4   2      688.02      682.62      8.81 o 
  -1   4   2      441.13      465.71     10.83 o 
   0   4   2      397.44      385.57      7.79 o 
   1   4   2      103.40      106.05      6.16 o 
   2   4   2      399.71      416.15      9.80 o 
   3   4   2       57.49       62.75      5.16 o 
   4   4   2       89.03       96.68      5.82 o 
   5   4   2      147.89      163.42     16.90 o 
   6   4   2        0.05       10.01      3.84 o 
   7   4   2      176.90      197.94     33.51 o 
  -7   5   2       32.12       15.71      4.98 o 
  -6   5   2       34.55       25.42      5.91 o 
  -5   5   2       17.75       22.75      3.82 o 
  -4   5   2       10.65       10.16      3.20 o 
  -3   5   2        6.33        9.59      2.97 o 
  -2   5   2       72.58       58.08      6.62 o 
  -1   5   2        4.44        8.81      2.41 o 
   0   5   2      113.01      111.28     11.58 o 
   1   5   2       75.43       65.88      3.39 o 
   2   5   2        4.39        9.29      2.63 o 
   3   5   2       95.15       87.94      7.28 o 
   4   5   2        3.41        6.62      3.35 o 
   5   5   2      195.73      204.48      7.97 o 
   6   5   2        6.42       15.37      5.71 o 
   7   5   2        0.96        4.01      9.48 o 
  -7   6   2       53.91       23.44     12.87 o 
  -6   6   2      106.51      111.41     18.35 o 
  -5   6   2       44.40       50.00     10.06 o 
  -4   6   2        2.95        9.47      3.10 o 
  -3   6   2       53.13       55.04      4.73 o 
  -2   6   2        8.16        8.43      3.48 o 
  -1   6   2       97.91       95.78      3.61 o 
   0   6   2       28.07       26.32      2.45 o 
   1   6   2        2.68        4.03      1.97 o 
   2   6   2      584.32      633.89     12.13 o 
   3   6   2       67.81       77.41      5.89 o 
   4   6   2        0.11        5.04      2.86 o 
   5   6   2       41.32       25.35      4.04 o 
   6   6   2      181.11      178.23     11.82 o 
  -5   7   2      148.71      176.23     14.27 o 
  -4   7   2       13.54       11.14      3.46 o 
  -3   7   2       70.76       75.20      5.98 o 
  -2   7   2       13.16       12.40      4.53 o 
  -1   7   2        6.80       17.30      3.26 o 
   0   7   2       23.17       28.35      4.51 o 
   1   7   2        1.71        8.02      3.13 o 
   2   7   2       31.06       25.75      3.47 o 
   3   7   2       18.67       19.50      3.23 o 
   4   7   2        1.75        9.59      3.12 o 
   5   7   2       34.42       30.70      5.07 o 
   6   7   2       56.30       50.61     18.40 o 
  -5   8   2       14.51       17.80      8.80 o 
  -4   8   2       11.22        9.92      3.18 o 
  -3   8   2      159.80      156.38      9.60 o 
  -2   8   2      132.41      134.49     13.88 o 
  -1   8   2      224.43      259.58     19.97 o 
   0   8   2        3.50        6.17      3.41 o 
   1   8   2        0.08        9.92      4.57 o 
   2   8   2        5.03       12.71      3.15 o 
   3   8   2        1.66        6.45      2.78 o 
   4   8   2       69.90       61.81      7.19 o 
  -3   9   2       25.78        6.54      7.04 o 
  -2   9   2        1.11        1.98      6.52 o 
   1   9   2        0.49       10.82     10.37 o 
   3   9   2        7.23        5.20      7.41 o 
  -9   1   3        5.29        8.35      8.91 o 
  -7   1   3        4.71        8.32      2.52 o 
  -6   1   3       68.54       57.13      4.35 o 
  -5   1   3      993.27      948.70     14.45 o 
  -4   1   3       36.82       34.01      1.64 o 
  -3   1   3      856.18      841.17      6.57 o 
  -2   1   3      917.27      839.03      7.62 o 
  -1   1   3     1331.06     1209.82      6.28 o 
   0   1   3     4221.46     3940.22      8.68 o 
   2   1   3      442.76      407.69      3.36 o 
   3   1   3       10.71       14.40      1.07 o 
   4   1   3       59.22       71.40      2.74 o 
   5   1   3      208.76      208.61      6.52 o 
   6   1   3       46.30       50.97      5.48 o 
   7   1   3        5.56        8.32      3.10 o 
   8   1   3        2.71        8.70      7.76 o 
   9   1   3        0.97       17.73     10.70 o 
  -9   2   3        4.42       10.26     11.10 o 
  -8   2   3        0.86        5.40      8.10 o 
  -7   2   3        0.26       12.86      4.53 o 
  -6   2   3      412.98      406.90     12.35 o 
  -5   2   3       54.82       51.54      3.46 o 
  -4   2   3      205.64      199.67      3.23 o 
  -3   2   3      274.24      281.40      3.49 o 
  -2   2   3     1674.72     1663.31     13.08 o 
  -1   2   3     5389.58     5300.15     15.20 o 
   0   2   3    38057.68    36403.99    215.53 o 
   1   2   3     5462.08     5425.83     17.33 o 
   2   2   3     2182.92     2154.57     12.04 o 
   3   2   3       59.32       53.45      2.15 o 
   4   2   3      397.93      383.87      5.36 o 
   5   2   3      757.46      765.35      6.95 o 
   6   2   3      514.09      507.27     13.75 o 
   7   2   3       19.33       10.74      5.42 o 
   8   2   3        6.99       18.34      6.22 o 
  -8   3   3       92.77       83.01     22.44 o 
  -7   3   3       65.33       62.40      7.47 o 
  -6   3   3       53.08       52.61      6.43 o 
  -5   3   3       13.33       12.82      2.67 o 
  -4   3   3        7.38       10.94      2.33 o 
  -3   3   3       60.06       47.96      2.52 o 
  -2   3   3      301.50      292.93      9.89 o 
  -1   3   3      230.83      241.23      5.03 o 
   0   3   3     1178.89     1196.18     10.63 o 
   1   3   3       12.44       10.45      2.08 o 
   2   3   3      159.82      146.70      8.28 o 
   3   3   3       81.50       85.91      3.27 o 
   4   3   3      226.63      225.78      5.94 o 
   5   3   3      237.33      249.08      7.08 o 
   6   3   3       29.83       19.01      3.91 o 
   7   3   3        2.49       11.35      5.92 o 
   8   3   3        6.83        7.09      7.49 o 
  -8   4   3       29.15       21.92      9.78 o 
  -7   4   3        4.68        6.26      4.48 o 
  -6   4   3       26.92       26.77      5.39 o 
  -5   4   3       12.04       10.23      2.86 o 
  -4   4   3       22.61       17.30      3.33 o 
  -3   4   3      170.47      192.54     12.47 o 
  -2   4   3      162.89      180.72      7.44 o 
  -1   4   3       28.94       26.41      2.45 o 
   0   4   3        7.52        7.77      2.48 o 
   1   4   3      497.04      509.43     12.53 o 
   2   4   3      165.82      181.41      8.95 o 
   3   4   3     1730.41     1898.19     16.62 o 
   4   4   3      394.16      430.68     17.81 o 
   5   4   3       33.76       33.88      4.44 o 
   6   4   3       63.34       51.12      5.45 o 
   7   4   3       10.99        6.89      5.88 o 
  -7   5   3       21.81       19.38      6.62 o 
  -6   5   3       20.96       28.98     11.64 o 
  -5   5   3       64.42       59.08      5.13 o 
  -4   5   3      181.01      200.10      7.56 o 
  -3   5   3       12.03        7.69      3.29 o 
  -2   5   3        0.00        4.20      2.44 o 
  -1   5   3        7.06        5.02      2.55 o 
   0   5   3      210.44      207.71     10.93 o 
   1   5   3      122.25      117.84      5.37 o 
   2   5   3        6.12        7.77      2.65 o 
   3   5   3        0.64        0.89      2.71 o 
   4   5   3      127.49      136.94      6.10 o 
   5   5   3      111.81      114.35     11.51 o 
   6   5   3        0.02        7.35      5.16 o 
   7   5   3        5.87       19.17      6.73 o 
  -7   6   3        0.00        3.82      8.14 o 
  -6   6   3      142.59      133.64     12.17 o 
  -5   6   3       71.27       77.26      7.07 o 
  -4   6   3       35.71       22.76      4.27 o 
  -3   6   3       18.05       17.47      3.69 o 
  -2   6   3       84.20       85.11      5.26 o 
  -1   6   3      353.75      354.44      7.15 o 
   0   6   3      153.24      145.75      6.89 o 
   1   6   3       57.63       60.19      4.41 o 
   2   6   3      247.79      259.54     10.26 o 
   3   6   3       33.80       23.26      4.45 o 
   4   6   3      153.56      174.07      7.38 o 
   5   6   3       68.86       66.68      5.84 o 
   6   6   3       55.90       52.78      7.21 o 
  -5   7   3        0.19       12.60      4.52 o 
  -4   7   3       19.06       15.64      3.42 o 
  -3   7   3       12.53       15.31      3.48 o 
  -2   7   3       16.31       13.91      3.78 o 
  -1   7   3      103.24      101.66      6.20 o 
   0   7   3        1.89        8.09      2.35 o 
   1   7   3       79.40       80.66      4.82 o 
   2   7   3      241.05      269.48      9.43 o 
   3   7   3       56.76       51.50      4.94 o 
   4   7   3       37.87       35.77      4.28 o 
   5   7   3       18.01       13.45      4.08 o 
   6   7   3      131.28      132.78     31.30 o 
  -5   8   3        8.18       35.36     13.88 o 
  -4   8   3        6.34        8.83      3.38 o 
  -3   8   3       92.80       83.67      6.16 o 
  -2   8   3        6.37       14.93      3.70 o 
  -1   8   3        7.69       15.94      3.86 o 
   0   8   3       28.67       31.52      5.91 o 
   1   8   3        4.62       16.87      4.17 o 
   2   8   3        7.68       13.06      2.54 o 
   3   8   3        2.90       10.98      3.42 o 
   4   8   3        4.85       14.32      3.54 o 
  -3   9   3        0.26       16.15      7.86 o 
  -2   9   3        4.60        5.67      6.56 o 
  -1   9   3       17.80        6.12      8.29 o 
   1   9   3        1.22        2.98      8.02 o 
   3   9   3        3.52       10.55      7.13 o 
  -8   0   4       38.85       40.26      9.94 o 
  -7   0   4      126.33      129.15      9.24 o 
  -6   0   4      573.52      587.04     26.86 o 
  -5   0   4       64.47       66.37      7.51 o 
  -4   0   4      211.64      249.86     10.23 o 
  -3   0   4     2974.13     3161.30     43.54 o 
  -2   0   4     1759.58     1734.14     11.42 o 
  -1   0   4       14.61       20.61      1.18 o 
   1   0   4     5229.66     4774.53     23.16 o 
   2   0   4      405.16      379.58      9.68 o 
   3   0   4     1240.14     1273.52     12.77 o 
   4   0   4     1040.08     1086.21     15.22 o 
   5   0   4      384.30      373.02      9.86 o 
   6   0   4      446.94      477.37     27.49 o 
   7   0   4      399.87      390.92     14.97 o 
   8   0   4        0.56       11.03      4.25 o 
  -9   1   4        8.23       20.34      9.47 o 
  -8   1   4       71.97      104.86      9.60 o 
  -7   1   4        1.54        6.36      2.87 o 
  -6   1   4      542.86      519.27     10.70 o 
  -5   1   4       22.20       29.80      4.77 o 
  -4   1   4      484.27      452.80      6.31 o 
  -3   1   4        0.48        3.01      0.86 o 
  -2   1   4       56.27       42.83      1.62 o 
  -1   1   4      819.21      771.19      4.40 o 
   0   1   4     1279.57     1210.16      4.24 o 
   1   1   4     2596.28     2522.98      9.90 o 
   2   1   4      738.18      759.32      4.65 o 
   3   1   4       69.66       62.86      2.05 o 
   4   1   4        0.53        5.26      1.32 o 
   5   1   4      144.38      128.20      7.01 o 
   6   1   4       70.81       66.46      5.55 o 
   7   1   4       12.23       12.51      3.96 o 
   8   1   4        9.28        5.20      7.10 o 
   9   1   4       33.46       48.72     11.24 o 
  -8   2   4        0.01        0.80      5.25 o 
  -7   2   4       54.01       32.35      6.91 o 
  -6   2   4      957.79     1030.48     15.51 o 
  -5   2   4       61.60       54.41      5.39 o 
  -4   2   4      268.45      263.28      3.75 o 
  -3   2   4      345.72      350.23      4.11 o 
  -2   2   4     1055.57     1062.06      7.69 o 
  -1   2   4        0.14        2.48      1.17 o 
   0   2   4    13933.99    14084.79     59.31 o 
   1   2   4      288.54      267.28      3.78 o 
   2   2   4      623.05      599.44      5.25 o 
   3   2   4        2.48        8.41      1.61 o 
   4   2   4       10.21       12.04      1.25 o 
   5   2   4       50.31       49.75      3.14 o 
   6   2   4       52.97       52.07      4.31 o 
   7   2   4       38.37       30.55      8.67 o 
   8   2   4        0.43        6.98      6.12 o 
  -8   3   4        4.88       13.11      6.51 o 
  -7   3   4        8.53       15.32      5.39 o 
  -6   3   4       50.10       42.90      6.14 o 
  -5   3   4      165.59      173.03      8.14 o 
  -4   3   4      182.82      167.46      6.02 o 
  -3   3   4     1015.03     1060.01     19.08 o 
  -2   3   4      101.71       99.20      3.38 o 
  -1   3   4     1110.36     1151.56     10.52 o 
   0   3   4        8.55       16.82      1.73 o 
   2   3   4      619.50      569.46      8.87 o 
   3   3   4      319.21      307.90      6.72 o 
   4   3   4      245.04      225.22      5.25 o 
   5   3   4        5.82        5.67      1.46 o 
   6   3   4       25.30       22.96      4.82 o 
   7   3   4       37.00       17.57      8.44 o 
   8   3   4       21.93       17.72     10.50 o 
  -6   4   4      153.95      169.51     10.05 o 
  -5   4   4      553.43      586.43     10.93 o 
  -4   4   4      108.15       90.41      5.09 o 
  -3   4   4        0.61        6.75      3.94 o 
  -2   4   4      157.53      153.28      7.74 o 
  -1   4   4      121.60      105.11      5.22 o 
   0   4   4       35.92       38.26      3.07 o 
   1   4   4     1304.19     1333.65     15.64 o 
   2   4   4      170.51      186.05      5.98 o 
   3   4   4      343.68      347.69      8.28 o 
   4   4   4       83.52       85.13      4.84 o 
   5   4   4        5.72        6.07      2.45 o 
   6   4   4       12.65        6.73      3.45 o 
   7   4   4       88.71       92.51     10.26 o 
  -7   5   4       20.59       15.11      7.55 o 
  -6   5   4       56.47       54.42      7.13 o 
  -5   5   4      112.12      115.07      7.37 o 
  -4   5   4        1.96        7.88      3.26 o 
  -3   5   4      456.27      453.17      9.81 o 
  -2   5   4        2.55        3.07      1.09 o 
  -1   5   4       68.92       62.65      6.61 o 
   0   5   4      285.15      283.14      6.91 o 
   1   5   4      325.21      361.32     13.81 o 
   2   5   4        8.30       11.32      2.42 o 
   3   5   4       90.82       99.16      5.56 o 
   4   5   4       80.76       76.84      4.69 o 
   5   5   4      258.98      262.38     23.54 o 
   6   5   4      457.48      523.77     21.84 o 
   7   5   4        5.59       13.49      6.94 o 
  -7   6   4        3.39       12.87     11.31 o 
  -6   6   4       69.61       83.50      8.98 o 
  -5   6   4       72.67       56.31      8.50 o 
  -4   6   4        4.10        9.53      3.42 o 
  -3   6   4      126.87      125.43      7.27 o 
  -2   6   4        2.14       10.90      3.06 o 
  -1   6   4       30.55       36.35      4.93 o 
   0   6   4      120.26      117.13      5.92 o 
   1   6   4       31.05       28.76      3.63 o 
   2   6   4        4.88        9.18      3.90 o 
   3   6   4       26.84       25.71      4.42 o 
   4   6   4       17.80       12.69      3.54 o 
   5   6   4      314.25      293.75     14.83 o 
   6   6   4        3.46       11.23      4.55 o 
  -5   7   4        0.00        7.46      4.19 o 
  -4   7   4       20.59       18.60      4.10 o 
  -3   7   4        0.07        5.61      2.96 o 
  -2   7   4       10.09       17.26      3.39 o 
  -1   7   4        6.28       13.36      3.05 o 
   0   7   4      123.12      114.77      5.19 o 
   1   7   4       42.36       48.93      5.71 o 
   2   7   4        0.78        7.85      2.87 o 
   3   7   4        3.79        4.71      3.04 o 
   4   7   4        7.89       16.59      3.38 o 
   5   7   4       15.15       17.55      3.95 o 
   6   7   4        0.52        5.28      4.76 o 
  -5   8   4      213.77      204.26     44.70 o 
  -4   8   4       42.59       27.68      5.49 o 
  -3   8   4        0.41        9.39      2.70 o 
  -2   8   4       49.74       43.24      6.18 o 
  -1   8   4        2.69        8.41      3.12 o 
   0   8   4        1.34        3.45      2.88 o 
   1   8   4       26.45       21.70      4.65 o 
   2   8   4      103.29       94.90      7.65 o 
   3   8   4        9.38       13.85      3.47 o 
   4   8   4        3.32        9.31      3.13 o 
  -2   9   4        9.04       15.88      7.73 o 
   1   9   4        0.08        8.86      6.44 o 
   3   9   4       18.59        5.37      6.76 o 
  -9   1   5      136.46       84.73     22.59 o 
  -8   1   5       71.03       80.51     10.68 o 
  -7   1   5        0.01        9.50      3.51 o 
  -6   1   5      305.80      310.36      9.07 o 
  -5   1   5      542.08      577.10     14.29 o 
  -4   1   5       17.63       14.03      1.63 o 
  -3   1   5       29.70       18.67      1.96 o 
  -2   1   5     4090.42     4128.03     16.86 o 
  -1   1   5     9981.10     9185.43     24.51 o 
   0   1   5      258.30      211.30      4.23 o 
   1   1   5      853.59      790.37      4.16 o 
   2   1   5       84.50      102.05      1.80 o 
   3   1   5      761.32      797.01      6.77 o 
   4   1   5        4.20        4.13      1.20 o 
   5   1   5       95.61       81.69      3.22 o 
   6   1   5      122.62      110.90      7.62 o 
   7   1   5        6.59        9.56      4.67 o 
   8   1   5        3.90        7.46      5.78 o 
   9   1   5       37.37       43.58     15.17 o 
  -8   2   5        3.47       15.04      4.77 o 
  -7   2   5      185.88      154.50      9.92 o 
  -6   2   5       37.02       22.62      3.57 o 
  -5   2   5        4.72        4.20      2.22 o 
  -4   2   5      755.24      771.76     10.14 o 
  -3   2   5      785.28      795.10      7.12 o 
  -2   2   5     2329.09     2481.81     16.37 o 
  -1   2   5      104.23      100.32      2.76 o 
   0   2   5      149.62      145.51      2.46 o 
   1   2   5       16.07       14.71      1.07 o 
   2   2   5     1725.31     1762.81     12.98 o 
   3   2   5        0.95        4.75      1.25 o 
   4   2   5       68.39       53.88      3.04 o 
   5   2   5     1187.85     1231.07     15.62 o 
   6   2   5      496.96      520.47     10.38 o 
   7   2   5       27.79       36.23      9.08 o 
   8   2   5        6.31       21.21      6.85 o 
  -8   3   5       79.28       90.23     13.60 o 
  -7   3   5       39.36       33.74      6.38 o 
  -6   3   5      109.39       87.39      8.25 o 
  -5   3   5        0.81        3.99      2.33 o 
  -4   3   5       91.66       76.32      4.49 o 
  -3   3   5      266.12      261.13      6.74 o 
  -2   3   5      364.89      362.73      5.91 o 
  -1   3   5        7.83        9.41      1.65 o 
   0   3   5       24.68       29.43      2.05 o 
   1   3   5      467.59      501.38      8.10 o 
   2   3   5      905.21      933.44      6.98 o 
   3   3   5       11.38       10.94      1.59 o 
   4   3   5      137.97      129.09      3.95 o 
   5   3   5      916.75      938.37     10.87 o 
   6   3   5        1.27        9.09      4.30 o 
   7   3   5       10.24        0.68      6.95 o 
   8   3   5        4.08        2.25      5.57 o 
  -8   4   5        8.20        1.49      6.03 o 
  -7   4   5        5.27       15.24      5.05 o 
  -6   4   5      107.46      110.10      8.58 o 
  -5   4   5      119.57      107.91      7.64 o 
  -4   4   5       35.82       30.81      7.48 o 
  -3   4   5      117.55      106.80      6.14 o 
  -2   4   5      175.38      172.07      5.27 o 
  -1   4   5     1323.73     1364.48     15.32 o 
   0   4   5     2365.99     2567.19     29.33 o 
   1   4   5       10.01        8.93      1.86 o 
   2   4   5      264.38      243.57     10.59 o 
   3   4   5        0.59        7.45      2.16 o 
   4   4   5       62.22       72.40      5.73 o 
   5   4   5      150.75      153.69      9.88 o 
   6   4   5       19.23       22.03      4.52 o 
   7   4   5       30.81       32.75     10.64 o 
  -7   5   5       19.62       27.90      6.01 o 
  -6   5   5       37.61       35.12      7.93 o 
  -5   5   5       10.16       14.92      4.73 o 
  -4   5   5       59.01       55.22      4.88 o 
  -3   5   5       49.24       51.45      4.77 o 
  -2   5   5      116.93      104.53      4.41 o 
  -1   5   5      353.13      360.58      9.91 o 
   0   5   5       30.75       26.15      3.40 o 
   1   5   5      503.45      553.14      8.88 o 
   2   5   5        0.10        5.36      3.41 o 
   3   5   5       14.03       16.38      3.94 o 
   4   5   5       66.11       68.67      5.24 o 
   6   5   5       45.59       33.44      5.94 o 
   7   5   5        1.43       11.16      6.11 o 
  -6   6   5       41.25       34.86      6.96 o 
  -5   6   5       18.73       25.53      5.52 o 
  -4   6   5       82.41       75.30      5.34 o 
  -3   6   5        3.17       13.84      3.40 o 
  -2   6   5       33.44       36.23      4.22 o 
  -1   6   5      435.83      440.76      9.73 o 
   0   6   5        0.03        5.34      2.35 o 
   1   6   5        3.47       11.38      3.50 o 
   2   6   5       10.10       11.12      3.09 o 
   3   6   5      180.67      198.00      8.30 o 
   4   6   5      213.35      231.12      9.68 o 
   5   6   5      232.63      255.96     21.82 o 
  -5   7   5        0.23       13.26      4.59 o 
  -4   7   5       13.81       13.08      3.63 o 
  -3   7   5       43.26       46.00      4.64 o 
  -2   7   5        0.28        7.56      3.19 o 
  -1   7   5       23.66       28.72      5.40 o 
   0   7   5      149.78      148.12      8.63 o 
   1   7   5        4.03       14.51      3.90 o 
   2   7   5       10.32       16.11      3.19 o 
   3   7   5        3.83        8.12      3.28 o 
   4   7   5       38.61       33.18      4.75 o 
   5   7   5       86.80       76.32     10.06 o 
   6   7   5        0.04        8.18      9.27 o 
  -5   8   5        3.62       11.95     10.90 o 
  -4   8   5       91.29       91.76     13.49 o 
  -3   8   5        9.71       16.52      3.81 o 
  -2   8   5        4.78       11.97      4.28 o 
  -1   8   5       74.60       68.56      7.26 o 
   0   8   5        7.48       16.91      3.90 o 
   1   8   5       10.84       18.53      3.56 o 
   2   8   5        5.18       11.89      3.56 o 
   3   8   5        1.63        9.79      3.22 o 
   4   8   5       10.37       13.14      3.22 o 
  -2   9   5       20.59       15.89      9.90 o 
   1   9   5       11.29        2.48      6.22 o 
  -8   0   6       23.36       20.73      7.80 o 
  -7   0   6      129.12       82.32     15.13 o 
  -6   0   6     1153.78     1159.68     27.43 o 
  -4   0   6      318.95      291.87     20.28 o 
  -3   0   6      741.54      816.31     19.67 o 
  -2   0   6      354.01      332.65     11.50 o 
  -1   0   6     2230.37     2042.54      9.13 o 
   0   0   6       43.77       44.41      2.18 o 
   1   0   6     5179.76     4936.04     20.96 o 
   2   0   6      510.70      462.06      5.44 o 
   3   0   6      848.69      820.07     12.85 o 
   4   0   6      265.53      292.34      9.45 o 
   5   0   6      606.74      614.90     11.83 o 
   6   0   6     1547.29     1628.15     39.22 o 
   7   0   6       12.73        8.79      6.95 o 
   8   0   6       19.40       14.42      6.26 o 
  -9   1   6       19.94       22.34     11.85 o 
  -8   1   6        9.38       11.25      3.79 o 
  -7   1   6       77.85       72.64      8.35 o 
  -6   1   6      530.09      505.16     10.47 o 
  -5   1   6      792.59      754.67     15.43 o 
  -4   1   6       14.66       16.14      1.44 o 
  -3   1   6     2325.82     2362.52     13.60 o 
  -2   1   6      113.53      101.71      3.19 o 
  -1   1   6     2288.68     2212.28      9.40 o 
   0   1   6       72.83       65.95      2.20 o 
   1   1   6      291.07      297.11      3.67 o 
   2   1   6      668.21      631.50      4.39 o 
   3   1   6       24.25       14.01      1.35 o 
   4   1   6      411.45      425.87      7.55 o 
   5   1   6       20.90       16.27      2.90 o 
   6   1   6       41.28       46.91      9.06 o 
   7   1   6       42.61       40.36      7.47 o 
   8   1   6        0.43        6.82      5.37 o 
   9   1   6       29.98       30.91     12.87 o 
  -8   2   6      129.30      152.79     10.10 o 
  -7   2   6        1.16        8.78      4.92 o 
  -6   2   6        0.02        6.22      3.40 o 
  -5   2   6        8.53        5.18      2.05 o 
  -4   2   6       85.22       96.49      3.33 o 
  -3   2   6      459.61      460.98      6.73 o 
  -2   2   6      460.61      451.77      5.02 o 
  -1   2   6      231.73      231.38      3.33 o 
   0   2   6      537.02      511.71      3.65 o 
   1   2   6      946.58      910.92      6.03 o 
   2   2   6       74.57       73.11      3.28 o 
   3   2   6     4118.53     4468.51     35.59 o 
   4   2   6      170.59      167.49      5.21 o 
   5   2   6       19.94       22.47      2.77 o 
   6   2   6       12.91        8.19      3.65 o 
   7   2   6       51.08       49.10     10.72 o 
   8   2   6        7.26       16.60      7.47 o 
  -8   3   6       23.74       25.34      6.69 o 
  -7   3   6       25.73       33.91     11.47 o 
  -6   3   6       26.96       36.25      7.04 o 
  -5   3   6      421.74      442.28     14.96 o 
  -4   3   6      168.14      152.70      4.83 o 
  -3   3   6        1.09        8.69      2.39 o 
  -2   3   6       17.59       18.48      2.80 o 
  -1   3   6       31.99       26.16      1.79 o 
   0   3   6      199.22      202.96      7.27 o 
   1   3   6      177.31      168.40      5.67 o 
   2   3   6      184.90      169.66      6.33 o 
   3   3   6      280.71      319.44      8.49 o 
   4   3   6      369.17      393.07      7.12 o 
   5   3   6      994.21     1034.46     14.27 o 
   6   3   6      124.28      111.67      6.51 o 
   7   3   6        1.71       10.46      8.04 o 
   8   3   6       33.38       19.17     11.23 o 
  -8   4   6        0.04        6.01      6.78 o 
  -7   4   6        7.84       13.90      5.41 o 
  -6   4   6       17.74       15.57      4.82 o 
  -5   4   6      398.97      418.95      8.87 o 
  -4   4   6        5.57        7.06      2.65 o 
  -3   4   6       29.93       31.82      3.83 o 
  -2   4   6      355.26      377.92      7.95 o 
  -1   4   6     2381.90     2539.42     23.86 o 
   0   4   6    10138.97    10541.64    170.46 o 
   1   4   6      407.62      413.32      8.32 o 
   2   4   6     1171.52     1189.32     25.76 o 
   3   4   6       37.63       36.22      4.14 o 
   4   4   6      242.58      252.85      9.43 o 
   5   4   6      121.24      120.59      6.52 o 
   6   4   6        0.61        2.97      2.49 o 
   7   4   6       32.46       35.73     12.90 o 
  -7   5   6       15.29       13.41      5.17 o 
  -6   5   6        9.28       18.87      7.26 o 
  -5   5   6       81.60       89.11      6.30 o 
  -4   5   6       72.72       61.08      4.88 o 
  -3   5   6       59.18       59.02      4.65 o 
  -2   5   6       14.88       14.07      1.96 o 
  -1   5   6       10.15       13.99      2.60 o 
   0   5   6      307.61      325.01     10.66 o 
   1   5   6        0.04        5.48      2.84 o 
   2   5   6      289.48      306.72     13.59 o 
   3   5   6        5.37       11.20      2.88 o 
   4   5   6      307.38      326.83     13.45 o 
   5   5   6       45.96       42.57      7.68 o 
   6   5   6       20.63       18.96      8.22 o 
   7   5   6       11.06       17.14      9.40 o 
  -6   6   6        0.01        8.67      4.85 o 
  -5   6   6        5.66        8.01      3.65 o 
  -4   6   6       33.58       30.27      4.19 o 
  -3   6   6       48.00       42.51      4.27 o 
  -2   6   6       90.14       86.92      6.65 o 
  -1   6   6       11.78       10.07      3.28 o 
   0   6   6       67.95       66.50      3.89 o 
   1   6   6        8.47       14.99      3.23 o 
   2   6   6        0.66        8.90      2.70 o 
   3   6   6       49.45       58.17      4.95 o 
   4   6   6      113.87      121.38     10.40 o 
   6   6   6        8.32       16.45      6.51 o 
  -5   7   6        3.37        9.07      4.30 o 
  -4   7   6      140.34      135.48     11.62 o 
  -3   7   6       59.90       54.91      4.99 o 
  -2   7   6       18.50       19.65      4.19 o 
  -1   7   6       27.97       28.86      4.21 o 
   0   7   6      175.49      175.87     16.99 o 
   1   7   6       40.81       39.30      4.59 o 
   2   7   6        8.02       10.81      3.65 o 
   3   7   6       68.23       58.83      9.37 o 
   5   7   6       38.81       31.02      9.36 o 
  -5   8   6       94.84       94.81     24.40 o 
  -4   8   6      188.82      197.09     21.27 o 
  -3   8   6       14.77       11.92      4.29 o 
  -2   8   6       38.66       29.50      6.66 o 
  -1   8   6        0.50        8.94      4.48 o 
   0   8   6        8.05       13.01      3.90 o 
   1   8   6      208.82      185.74     20.95 o 
   2   8   6        5.62       11.38      2.52 o 
   4   8   6        0.00        3.71      2.62 o 
  -2   9   6       12.59        4.60      6.83 o 
   1   9   6        0.68       -5.52      7.21 o 
  -9   1   7        3.48       12.41     10.89 o 
  -8   1   7      101.21      120.15      7.89 o 
  -7   1   7       16.59       18.61      3.81 o 
  -6   1   7       34.56       25.75      5.32 o 
  -5   1   7      255.60      272.68     11.19 o 
  -4   1   7       23.80       19.60      1.66 o 
  -3   1   7       16.54       12.65      1.22 o 
  -2   1   7      195.16      178.18      3.94 o 
  -1   1   7     1401.59     1362.73      7.00 o 
   0   1   7     1835.92     1743.64      8.05 o 
   1   1   7     1170.06     1188.49      5.76 o 
   2   1   7      287.06      294.20      3.31 o 
   3   1   7        0.02        3.88      0.96 o 
   4   1   7       31.99       23.17      1.74 o 
   5   1   7      480.45      474.36      7.50 o 
   6   1   7       26.93       18.67      4.81 o 
   7   1   7        0.92        0.54      4.40 o 
   8   1   7       13.87       19.25      5.96 o 
  -7   2   7       14.73       18.30      5.51 o 
  -6   2   7       38.98       35.29      4.07 o 
  -4   2   7      286.33      299.95      6.27 o 
  -3   2   7        6.42        8.10      1.21 o 
  -2   2   7      957.36      931.71      7.78 o 
  -1   2   7      514.26      504.10      5.40 o 
   0   2   7       11.95        5.96      1.12 o 
   1   2   7     5141.59     5129.46     26.23 o 
   2   2   7     1349.87     1377.83      8.95 o 
   3   2   7      209.49      213.01      4.65 o 
   4   2   7        2.11        3.29      1.70 o 
   5   2   7      247.73      236.44      5.44 o 
   6   2   7      188.61      198.38      7.45 o 
   7   2   7      267.89      292.36     28.82 o 
   8   2   7        1.20        9.55      9.49 o 
  -8   3   7        7.31       13.74      4.43 o 
  -7   3   7        0.96       11.28      4.71 o 
  -6   3   7      267.26      267.65     21.00 o 
  -5   3   7       75.13       75.38      3.53 o 
  -4   3   7      130.40      133.06      6.45 o 
  -3   3   7      937.09      935.80     14.55 o 
  -2   3   7       14.31       11.05      1.60 o 
  -1   3   7      305.42      305.31      5.62 o 
   0   3   7      123.15      116.34      3.32 o 
   1   3   7      512.60      508.70      8.64 o 
   2   3   7      188.82      202.01      4.59 o 
   3   3   7        0.81        5.67      1.83 o 
   4   3   7      419.73      446.03     10.68 o 
   5   3   7       51.26       49.55      3.33 o 
   6   3   7       50.58       35.22      6.44 o 
   7   3   7       80.09       66.08     14.30 o 
   8   3   7       24.74       14.69      6.28 o 
  -8   4   7        1.83        2.03      6.90 o 
  -7   4   7        6.68       10.56      4.55 o 
  -6   4   7       91.04       95.43     11.76 o 
  -5   4   7       10.56        8.05      5.49 o 
  -4   4   7       60.73       53.33      7.53 o 
  -3   4   7      204.32      197.73      9.02 o 
  -2   4   7        5.60        6.91      2.13 o 
  -1   4   7      372.62      386.42      9.19 o 
   0   4   7     1662.66     1742.78     19.29 o 
   1   4   7      492.79      501.81     18.82 o 
   2   4   7       10.36       10.77      3.52 o 
   3   4   7       24.05       24.57      3.82 o 
   4   4   7       52.32       46.00      4.27 o 
   5   4   7       41.38       48.32     10.69 o 
   6   4   7       28.12       23.06      4.58 o 
   7   4   7       51.85       43.08     11.56 o 
  -7   5   7        2.57        8.94      5.21 o 
  -5   5   7        0.40        3.55      3.44 o 
  -4   5   7        2.73        7.57      3.21 o 
  -3   5   7       82.16       83.84      5.40 o 
  -2   5   7       45.31       39.70      6.37 o 
  -1   5   7      366.82      346.93      9.26 o 
   0   5   7      571.40      628.84     13.35 o 
   1   5   7      180.28      187.20      6.39 o 
   2   5   7      274.78      278.06     11.79 o 
   3   5   7       68.71       71.32      5.04 o 
   4   5   7       17.06       18.41      4.16 o 
   5   5   7      323.47      369.87     14.63 o 
   6   5   7       17.46       18.86      4.74 o 
  -6   6   7      197.91      216.90     20.94 o 
  -5   6   7      439.93      486.05     19.46 o 
  -4   6   7      161.45      162.01      7.95 o 
  -3   6   7      103.42       96.05      6.63 o 
  -2   6   7      103.11       98.81      7.54 o 
  -1   6   7       33.57       36.48      3.65 o 
   0   6   7       40.92       38.69      4.77 o 
   1   6   7      144.94      147.08      5.37 o 
   2   6   7       18.90       18.85      2.97 o 
   3   6   7        1.50        9.17      2.62 o 
   4   6   7       21.24       18.02      3.20 o 
   5   6   7        0.01        6.04      2.59 o 
   6   6   7        8.34       29.15     14.08 o 
  -5   7   7       30.64       29.50     10.17 o 
  -4   7   7       72.19       71.73      7.84 o 
  -3   7   7        0.59       11.19      3.60 o 
  -2   7   7      107.10      101.23     11.14 o 
  -1   7   7        5.72       10.01      3.30 o 
   0   7   7      279.21      287.29     10.94 o 
   1   7   7       76.61       86.76      6.55 o 
   2   7   7        0.99       12.63      3.54 o 
   3   7   7       12.11       10.28      4.47 o 
   4   7   7       50.79       38.16      4.77 o 
   5   7   7       41.41       29.25      6.13 o 
  -4   8   7       34.19       17.62      6.04 o 
  -3   8   7        0.87       10.03      3.33 o 
  -2   8   7        0.59       10.10      2.84 o 
  -1   8   7       86.04       71.67      8.15 o 
   0   8   7       18.65       24.51      4.23 o 
   1   8   7        6.16        9.96      3.89 o 
   2   8   7        4.76        8.46      3.62 o 
   3   8   7        3.31        4.05      3.31 o 
   4   8   7       17.61       18.02      4.34 o 
  -2   9   7        2.80       14.69      9.64 o 
  -8   0   8       90.63       89.95     14.25 o 
  -7   0   8      262.09      221.37     20.36 o 
  -6   0   8      991.91      963.36     20.51 o 
  -5   0   8        8.90       14.12      5.61 o 
  -4   0   8       19.98       10.62      3.20 o 
  -3   0   8     2062.36     2168.69     46.61 o 
  -2   0   8     5355.00     5724.72     47.91 o 
  -1   0   8        0.51        1.36      1.85 o 
   0   0   8      918.40      933.26     10.98 o 
   1   0   8     1674.23     1539.46     13.23 o 
   2   0   8     4543.85     4757.66     33.40 o 
   4   0   8       87.24       74.51      3.85 o 
   5   0   8      586.82      599.26      7.80 o 
   6   0   8      802.61      769.76     30.80 o 
   7   0   8      113.25      156.48     18.87 o 
   8   0   8        4.81       10.29      8.72 o 
  -9   1   8      129.24      192.31     42.90 o 
  -8   1   8       27.07       19.45      4.97 o 
  -7   1   8       43.36       47.18      5.35 o 
  -6   1   8       82.56       57.44      4.40 o 
  -5   1   8      146.30      133.65      6.69 o 
  -4   1   8       29.41       20.90      1.19 o 
  -3   1   8       48.42       59.34      2.08 o 
  -2   1   8      568.53      516.06      7.11 o 
  -1   1   8      393.62      345.58      4.14 o 
   0   1   8       54.30       61.02      2.22 o 
   2   1   8      488.50      542.47      5.23 o 
   3   1   8       56.39       61.87      2.54 o 
   4   1   8      194.17      218.89      3.99 o 
   5   1   8      942.98      916.34      7.78 o 
   6   1   8        2.25        3.57      4.73 o 
   7   1   8        0.00        9.81      5.44 o 
   8   1   8        0.76       13.13      8.49 o 
  -8   2   8       16.49       32.38      5.77 o 
  -7   2   8       42.13       43.32      7.52 o 
  -6   2   8        8.41       13.61      4.54 o 
  -5   2   8      201.56      194.95      6.26 o 
  -4   2   8       64.63       52.24      2.25 o 
  -3   2   8      305.59      300.99      6.53 o 
  -2   2   8       19.88       17.40      1.48 o 
  -1   2   8        0.36        4.20      1.29 o 
   0   2   8      200.11      185.87      4.05 o 
   1   2   8        0.00        4.50      1.16 o 
   2   2   8      225.03      219.45      5.98 o 
   3   2   8        2.29        5.20      1.26 o 
   4   2   8       55.27       55.15      2.90 o 
   5   2   8      251.21      260.75      8.93 o 
   6   2   8      207.09      205.73     14.02 o 
   7   2   8       37.17       37.57     10.79 o 
   8   2   8       10.12        4.55      9.83 o 
  -8   3   8       52.36       33.60     12.51 o 
  -7   3   8       78.83      107.21     18.32 o 
  -6   3   8      436.31      444.22     14.39 o 
  -5   3   8      823.63      827.55     17.16 o 
  -4   3   8        0.03        3.80      2.12 o 
  -3   3   8      729.13      769.93     12.02 o 
  -2   3   8       15.57       15.35      2.19 o 
  -1   3   8     1189.58     1226.23      9.55 o 
   0   3   8      234.87      241.35      5.15 o 
   1   3   8        0.56        1.71      1.73 o 
   2   3   8       54.54       58.15      2.45 o 
   3   3   8       17.76       14.22      1.80 o 
   4   3   8        9.77        7.00      1.48 o 
   5   3   8       10.04        9.93      2.31 o 
   6   3   8       95.91      122.19     22.46 o 
   7   3   8        0.16       -0.32      9.60 o 
   8   3   8       45.16       50.21     15.11 o 
  -8   4   8       20.38       17.44     11.62 o 
  -7   4   8        9.82       20.58      5.48 o 
  -6   4   8       19.94       30.91      7.04 o 
  -5   4   8       30.39       44.35      7.45 o 
  -4   4   8      257.31      255.91     11.09 o 
  -3   4   8        0.30        7.14      2.20 o 
  -2   4   8       24.43       24.75      2.70 o 
  -1   4   8       68.18       65.58      4.27 o 
   0   4   8      301.41      305.32      7.35 o 
   1   4   8       10.46       13.50      2.17 o 
   2   4   8       77.69       79.92      6.01 o 
   3   4   8      140.45      118.09      6.02 o 
   4   4   8      279.58      260.76      7.97 o 
   5   4   8     1319.31     1373.26     19.40 o 
   6   4   8      107.71       99.36      7.77 o 
   7   4   8        0.00       19.17     13.45 o 
  -7   5   8        2.52       11.25      5.31 o 
  -6   5   8        9.76       23.48      7.63 o 
  -5   5   8       12.29       20.31      5.26 o 
  -4   5   8       26.10       17.50      3.91 o 
  -3   5   8      279.26      284.99      9.83 o 
  -2   5   8       19.51       22.37      3.74 o 
  -1   5   8       54.58       56.73      3.93 o 
   0   5   8      891.73      959.48     14.07 o 
   1   5   8        8.92       13.84      3.89 o 
   2   5   8      418.95      420.18      9.99 o 
   3   5   8       93.03      103.05      6.35 o 
   4   5   8      344.56      368.01     13.84 o 
   5   5   8       17.94       20.34      3.62 o 
   6   5   8        8.23       18.01      7.85 o 
  -6   6   8       15.00       29.29      6.57 o 
  -5   6   8       15.55       14.65      4.23 o 
  -4   6   8      332.68      381.46     12.60 o 
  -3   6   8       67.93       75.52     12.57 o 
  -2   6   8       52.48       50.94      5.12 o 
  -1   6   8      524.62      588.74     14.09 o 
   0   6   8      595.10      644.82     12.83 o 
   1   6   8        8.49       12.95      2.74 o 
   2   6   8       47.29       53.51      5.03 o 
   3   6   8       22.77       24.73      4.05 o 
   5   6   8        0.07        5.72      2.64 o 
   6   6   8       48.12       55.56     17.35 o 
  -5   7   8       21.95       26.86      5.17 o 
  -4   7   8       30.60       25.03      5.83 o 
  -3   7   8      154.27      173.04      9.18 o 
  -2   7   8        0.02        9.08      3.83 o 
  -1   7   8      175.52      167.80      8.26 o 
   0   7   8       18.45       17.57      3.52 o 
   1   7   8       56.66       42.72      5.24 o 
   2   7   8       37.15       32.15      3.89 o 
   3   7   8      120.34      113.67     10.69 o 
   4   7   8       69.54       57.93      6.50 o 
   5   7   8        1.22        6.72      4.18 o 
  -4   8   8       42.78       20.36      6.03 o 
  -3   8   8      179.38      205.60     11.63 o 
  -2   8   8        1.88        9.08      3.49 o 
  -1   8   8       40.01       32.77      7.66 o 
   0   8   8        5.55       11.51      4.13 o 
   1   8   8        1.53       10.84      4.13 o 
   2   8   8        2.05       13.43      3.85 o 
   3   8   8       65.76       50.03      7.94 o 
  -2   9   8        1.43       12.12      7.19 o 
  -9   1   9       11.96        6.83     10.61 o 
  -8   1   9      213.82      211.67     22.85 o 
  -7   1   9      231.23      236.92     11.71 o 
  -6   1   9       33.37       27.62      3.54 o 
  -5   1   9      556.74      559.13      6.50 o 
  -4   1   9        0.63        4.03      0.84 o 
  -3   1   9      333.23      321.81      4.22 o 
  -2   1   9      786.10      782.72      6.77 o 
  -1   1   9        1.08        4.83      1.36 o 
   0   1   9       45.28       41.19      1.76 o 
   1   1   9      768.85      804.01      8.12 o 
   2   1   9      612.43      580.53      8.35 o 
   4   1   9        9.63        9.99      2.50 o 
   5   1   9      437.30      404.94      7.62 o 
   6   1   9       57.80       41.02      6.90 o 
   7   1   9       16.10       15.79      8.14 o 
   8   1   9       42.66       55.96     12.85 o 
  -8   2   9       18.92       26.62      6.95 o 
  -7   2   9       47.15       28.42      5.60 o 
  -6   2   9      270.91      252.81     15.69 o 
  -5   2   9       19.55       14.17      2.88 o 
  -4   2   9      127.67      123.27      2.85 o 
  -3   2   9        0.79        3.56      1.11 o 
  -2   2   9      122.90      126.57      4.58 o 
  -1   2   9     2206.67     2154.51     14.39 o 
   0   2   9      660.84      645.89      6.35 o 
   1   2   9      249.50      212.46      5.94 o 
   2   2   9      470.84      487.40      7.19 o 
   3   2   9        0.40        4.38      1.13 o 
   4   2   9      217.18      201.99      5.37 o 
   5   2   9       88.03       92.02      3.84 o 
   6   2   9      220.61      233.59     15.81 o 
   7   2   9       44.04       45.60      7.97 o 
   8   2   9        0.25       10.59     10.26 o 
  -8   3   9       68.75       89.04     15.67 o 
  -7   3   9        1.44       13.55      5.00 o 
  -6   3   9      120.73      111.53     13.18 o 
  -5   3   9        8.52       15.69      4.66 o 
  -4   3   9      138.65      131.83      4.36 o 
  -3   3   9      213.95      207.90     10.31 o 
  -2   3   9      205.33      182.74      5.55 o 
  -1   3   9     2135.25     2208.33     14.35 o 
   0   3   9        1.89        1.96      1.60 o 
   1   3   9      180.72      196.81      4.69 o 
   2   3   9     1138.49     1195.16     17.36 o 
   3   3   9       92.14       75.88      6.50 o 
   4   3   9      337.87      333.38     10.20 o 
   5   3   9        0.89        5.36      2.16 o 
   6   3   9      154.58      155.85     18.61 o 
   7   3   9       72.78       66.90     13.32 o 
   8   3   9       25.17       30.70     12.14 o 
  -8   4   9       14.17       14.37     11.87 o 
  -7   4   9       20.82       28.80      6.68 o 
  -6   4   9       30.11       29.02      6.37 o 
  -5   4   9       14.15       18.08      5.71 o 
  -4   4   9       45.64       42.04      4.59 o 
  -3   4   9      113.71      111.83      6.33 o 
  -2   4   9      113.33      115.66      5.45 o 
  -1   4   9      387.26      403.13     10.19 o 
   0   4   9      698.65      713.73     13.97 o 
   1   4   9       75.56       72.83      4.53 o 
   2   4   9      104.08      100.80      6.03 o 
   3   4   9      152.84      156.17      7.86 o 
   4   4   9       15.39       18.19      2.69 o 
   5   4   9      179.72      155.17      9.89 o 
   6   4   9        1.57        5.28      4.73 o 
   7   4   9       11.72       22.99     10.45 o 
  -7   5   9        1.24       11.93      6.05 o 
  -6   5   9        0.03        6.04      6.72 o 
  -5   5   9       51.19       55.23      6.22 o 
  -4   5   9      242.62      266.97     10.40 o 
  -3   5   9      101.78       89.25      5.35 o 
  -2   5   9       15.92       13.37      3.74 o 
  -1   5   9      223.97      246.05      9.94 o 
   0   5   9       11.25       17.57      2.98 o 
   1   5   9      119.24      126.63      6.11 o 
   2   5   9      135.93      143.94      8.67 o 
   3   5   9       11.17       19.74      4.16 o 
   4   5   9       25.84       28.14      3.70 o 
   5   5   9        0.14        6.51      2.70 o 
   6   5   9        0.00        5.69      4.43 o 
  -6   6   9       15.28        7.66      4.75 o 
  -5   6   9      426.66      488.05     19.63 o 
  -4   6   9      208.32      214.74      9.12 o 
  -3   6   9       15.60       15.21      4.26 o 
  -2   6   9       94.65      111.97      6.69 o 
  -1   6   9      129.83      121.84      4.96 o 
   1   6   9      563.86      599.48     13.12 o 
   2   6   9       32.19       32.53      5.83 o 
   3   6   9        0.45       11.84      3.48 o 
   4   6   9        0.42        7.19      2.78 o 
   5   6   9      173.84      180.74     19.03 o 
   6   6   9       22.55       18.31     11.15 o 
  -5   7   9        0.78       14.49      5.33 o 
  -4   7   9        4.35       19.30      4.63 o 
  -3   7   9       71.52       83.93      6.17 o 
  -2   7   9       12.63       21.36      3.91 o 
  -1   7   9      129.61      121.28      9.48 o 
   0   7   9      219.06      227.18      8.95 o 
   1   7   9       86.86       78.87      5.97 o 
   2   7   9        9.94       14.59      3.25 o 
   3   7   9        2.92        6.62      3.16 o 
   4   7   9      111.86      100.97      9.45 o 
   5   7   9       24.33       21.95      6.12 o 
  -4   8   9        5.68       14.49      6.57 o 
  -3   8   9        8.50       13.31      3.92 o 
  -2   8   9        2.89       10.77      3.88 o 
  -1   8   9       41.22       40.38     14.49 o 
   0   8   9        9.59       10.10      4.00 o 
   1   8   9       10.77       20.23      5.83 o 
   2   8   9       77.06       61.40      6.64 o 
   3   8   9       43.64       39.40     10.58 o 
   4   8   9        3.03        6.43      4.14 o 
  -2   9   9        0.66       -1.52      6.23 o 
  -8   0  10       99.73       94.45     15.41 o 
  -7   0  10        6.22       19.86     10.06 o 
  -6   0  10      100.17       94.10      7.81 o 
  -5   0  10      635.78      617.57     26.24 o 
  -4   0  10      672.00      633.51     11.26 o 
  -3   0  10     2137.89     2138.25     24.10 o 
  -2   0  10      248.91      240.67      6.27 o 
  -1   0  10     2452.62     2342.58     23.93 o 
   2   0  10     2978.07     3032.43     31.80 o 
   3   0  10     3091.37     3271.48    140.29 o 
   4   0  10      299.54      324.05     25.44 o 
   5   0  10      178.39      151.40      8.28 o 
   6   0  10       84.79       76.50     10.46 o 
   7   0  10      184.05      182.92     19.26 o 
   8   0  10        2.25       13.31      9.81 o 
  -8   1  10        5.33       18.15     13.10 o 
  -7   1  10       46.91       44.66     11.37 o 
  -6   1  10      100.44       88.01      5.13 o 
  -5   1  10      438.42      437.73     14.25 o 
  -4   1  10        1.59        3.03      1.01 o 
  -3   1  10     1468.64     1508.65     12.84 o 
  -2   1  10        1.23        5.67      1.13 o 
  -1   1  10      861.15      829.62      6.57 o 
   0   1  10      773.17      735.96      6.41 o 
   1   1  10      354.14      357.82      7.94 o 
   2   1  10      143.31      136.41      4.46 o 
   3   1  10        4.17       10.25      1.63 o 
   4   1  10      645.16      710.19      7.84 o 
   5   1  10      573.65      587.82     13.27 o 
   6   1  10       99.35      105.83      8.89 o 
   7   1  10       63.50       52.90      8.76 o 
   8   1  10       16.44        2.72      7.61 o 
  -8   2  10        1.36        7.06      4.90 o 
  -7   2  10       64.58       51.92      9.96 o 
  -6   2  10      250.59      255.13     11.91 o 
  -5   2  10      130.18      115.04      4.05 o 
  -4   2  10       12.59        7.02      1.17 o 
  -3   2  10     1453.81     1476.55     14.76 o 
  -2   2  10      399.19      428.52      5.35 o 
  -1   2  10     1215.41     1225.04     10.69 o 
   0   2  10      542.04      525.33      5.64 o 
   1   2  10      392.58      439.74      5.73 o 
   2   2  10      425.09      434.47      8.83 o 
   3   2  10       80.99       72.82      2.71 o 
   4   2  10      159.72      130.90      3.90 o 
   5   2  10        3.08        7.61      1.92 o 
   6   2  10      163.53      145.32      7.33 o 
   7   2  10       17.06       20.58      6.95 o 
   8   2  10        5.43       10.78     10.17 o 
  -8   3  10       20.73       26.44      7.26 o 
  -7   3  10       23.46       17.33      5.46 o 
  -6   3  10        0.50        0.90      4.36 o 
  -5   3  10        4.44        7.15      2.49 o 
  -4   3  10       28.53       24.55      2.53 o 
  -3   3  10      153.87      148.59      6.49 o 
  -2   3  10       30.34       22.02      2.79 o 
  -1   3  10      674.83      686.19      7.97 o 
   0   3  10       40.50       41.12      3.81 o 
   1   3  10        0.13        6.68      1.95 o 
   2   3  10      187.83      208.22      6.57 o 
   3   3  10       83.73       80.26      3.39 o 
   4   3  10       44.28       49.30      4.24 o 
   5   3  10       55.19       41.42      4.53 o 
   6   3  10       20.79        8.57      4.37 o 
   7   3  10        2.51        4.87     10.16 o 
  -8   4  10      147.51      184.05     41.83 o 
  -7   4  10        4.59       16.58      6.11 o 
  -6   4  10       20.23       16.00      9.00 o 
  -5   4  10      300.78      290.99     12.98 o 
  -4   4  10      465.91      486.70      8.92 o 
  -3   4  10      329.85      322.03     11.85 o 
  -2   4  10      607.83      625.18     12.39 o 
  -1   4  10       76.91       79.83      5.99 o 
   0   4  10        9.93        6.20      3.87 o 
   1   4  10      286.95      289.33     13.14 o 
   2   4  10       36.57       30.97      2.76 o 
   3   4  10      187.87      204.39      6.17 o 
   4   4  10       55.34       53.10      3.72 o 
   5   4  10       60.34       50.84      4.20 o 
   6   4  10      321.24      341.80     17.42 o 
   7   4  10       75.99       52.06     14.77 o 
  -7   5  10        0.31       26.33     13.51 o 
  -6   5  10      169.25      139.57     10.46 o 
  -5   5  10       13.47       19.36      4.67 o 
  -4   5  10       21.93       21.70      3.74 o 
  -3   5  10        6.35       11.86      3.91 o 
  -2   5  10      192.27      202.25      8.90 o 
  -1   5  10      521.00      558.85     15.49 o 
   0   5  10      238.88      247.67     10.05 o 
   1   5  10      139.95      134.16      6.63 o 
   2   5  10      134.30      133.91      6.71 o 
   3   5  10      147.44      142.71      8.50 o 
   4   5  10      226.41      247.86     12.37 o 
   5   5  10      113.02      122.05      8.60 o 
   6   5  10       40.58       34.71      6.53 o 
  -6   6  10       29.06       24.79      5.70 o 
  -5   6  10        0.00       10.94      4.25 o 
  -4   6  10      113.18      123.95      9.55 o 
  -3   6  10       36.89       31.54      5.60 o 
  -2   6  10       10.67       14.85      3.57 o 
  -1   6  10      127.55      116.64      7.44 o 
   0   6  10      535.27      562.39     14.66 o 
   1   6  10        0.27        4.53      2.34 o 
   2   6  10        1.73       10.51      2.75 o 
   3   6  10        1.09        2.52      2.41 o 
   4   6  10       58.14       49.90      5.60 o 
   5   6  10      161.85      179.44     25.84 o 
   6   6  10        0.05       18.73     10.36 o 
  -5   7  10        8.76       17.33      5.27 o 
  -4   7  10        8.06       15.16      3.75 o 
  -3   7  10       93.34      107.12      8.89 o 
  -2   7  10        5.32        8.02      3.32 o 
  -1   7  10      103.38       93.76      6.48 o 
   0   7  10        0.49       10.19      3.77 o 
   1   7  10        0.79        9.68      2.79 o 
   2   7  10        0.23        7.64      3.08 o 
   3   7  10        5.94       12.14      3.02 o 
   4   7  10        2.19        3.80      3.06 o 
   5   7  10       36.93       39.20     13.50 o 
  -4   8  10        2.92        9.60      5.61 o 
  -3   8  10       47.99       35.37      9.00 o 
  -2   8  10       28.96       27.16      5.46 o 
  -1   8  10        2.22       18.83      5.29 o 
   0   8  10      130.64      140.06     33.57 o 
   1   8  10       55.61       51.17      8.32 o 
   2   8  10      188.59      198.44     25.81 o 
   3   8  10       42.12       36.43     13.84 o 
   4   8  10       67.13       39.83     10.41 o 
  -2   9  10       45.85       44.97     15.04 o 
  -8   1  11        9.83        7.99      4.53 o 
  -7   1  11      170.05      163.08      9.84 o 
  -6   1  11        5.21        5.60      2.88 o 
  -5   1  11      707.69      738.79     12.49 o 
  -4   1  11       72.28       55.31      3.69 o 
  -3   1  11      886.47      906.11      9.11 o 
  -2   1  11      101.78      103.22      3.25 o 
  -1   1  11      143.07      137.09      5.36 o 
   0   1  11       50.05       33.47      2.12 o 
   1   1  11      277.22      304.29      9.44 o 
   2   1  11        8.55       13.63      1.54 o 
   3   1  11      220.96      225.58      6.05 o 
   4   1  11      246.71      232.78      8.20 o 
   5   1  11     1174.20     1198.46     16.98 o 
   6   1  11       23.61       15.53      4.09 o 
   7   1  11       19.71       26.21      6.82 o 
   8   1  11       46.87       38.46     11.41 o 
  -8   2  11        1.30        6.52      4.87 o 
  -7   2  11       26.61       18.96      6.22 o 
  -6   2  11      279.11      276.65      9.60 o 
  -5   2  11        0.97        3.96      2.01 o 
  -4   2  11       25.61       27.28      2.38 o 
  -3   2  11      117.45      123.03      6.13 o 
  -2   2  11        6.67        5.14      1.46 o 
   0   2  11       80.78       81.80      3.29 o 
   1   2  11      860.35      812.94     14.08 o 
   2   2  11      509.45      477.48     10.59 o 
   3   2  11      241.73      248.68      5.75 o 
   4   2  11      482.11      432.98      9.73 o 
   5   2  11     1009.86     1012.07     14.38 o 
   6   2  11      253.76      243.51     20.35 o 
   7   2  11       18.52       23.23      6.59 o 
   8   2  11        4.96        4.84      9.83 o 
  -8   3  11        0.30       11.61      6.05 o 
  -7   3  11        5.11       21.19      6.06 o 
  -6   3  11        1.59       10.56      5.18 o 
  -5   3  11       18.81       20.15      3.96 o 
  -4   3  11       89.17       91.22      5.01 o 
  -3   3  11        0.60        5.81      2.75 o 
  -2   3  11      289.63      258.12      8.44 o 
  -1   3  11      608.88      601.58      8.35 o 
   0   3  11     1954.77     2109.68     21.56 o 
   1   3  11      638.46      639.59     12.54 o 
   2   3  11      663.04      680.25     11.74 o 
   3   3  11       51.17       46.49      3.74 o 
   4   3  11       59.42       51.27      5.04 o 
   5   3  11       88.65       75.11      5.79 o 
   6   3  11        0.01        5.13      1.99 o 
   7   3  11        3.12        5.68     10.20 o 
  -7   4  11       58.40       62.68     11.62 o 
  -6   4  11       42.17       39.83      6.78 o 
  -5   4  11      633.69      672.40     25.98 o 
  -4   4  11      518.20      530.30     12.81 o 
  -3   4  11       68.07       58.75      4.47 o 
  -2   4  11        1.13        8.45      5.20 o 
  -1   4  11        0.21        4.45      1.94 o 
   0   4  11       89.70      100.28      8.40 o 
   1   4  11       67.65       69.49      3.65 o 
   2   4  11      158.61      152.41      6.09 o 
   3   4  11       19.08       21.21      2.18 o 
   5   4  11        9.56       12.70      3.45 o 
   6   4  11       42.68       38.74      7.06 o 
   7   4  11        4.61       -0.68      8.85 o 
  -7   5  11       31.20       26.37     11.66 o 
  -6   5  11      374.32      396.15     15.15 o 
  -5   5  11       57.36       40.41      5.24 o 
  -4   5  11      182.57      168.94     10.21 o 
  -3   5  11       74.23       78.62      9.00 o 
  -2   5  11       42.38       29.50      2.80 o 
  -1   5  11      227.87      222.48      6.86 o 
   0   5  11       24.04       25.02      3.68 o 
   1   5  11       25.07       29.65      3.48 o 
   2   5  11       71.31       71.46      4.71 o 
   3   5  11      118.78      119.10      7.85 o 
   4   5  11       16.64       18.10      3.04 o 
   5   5  11       44.43       32.48      5.16 o 
   6   5  11        0.59        3.40      3.89 o 
  -6   6  11       10.41       12.53      4.95 o 
  -5   6  11        1.10        7.92      3.89 o 
  -4   6  11      156.10      169.47      9.82 o 
  -3   6  11      295.65      327.67     10.92 o 
  -2   6  11        0.00        5.01      3.16 o 
  -1   6  11       32.55       27.12      3.61 o 
   0   6  11       28.61       24.63      3.76 o 
   2   6  11       39.89       41.44      4.05 o 
   3   6  11       39.09       34.52      3.84 o 
   4   6  11       80.50       80.34      8.72 o 
   5   6  11       47.97       45.82      6.89 o 
  -5   7  11       10.84       27.64      8.43 o 
  -4   7  11        3.88        9.72      4.01 o 
  -3   7  11       90.64       90.46     10.10 o 
  -2   7  11        1.92       11.09      4.58 o 
  -1   7  11       35.53       36.81      4.25 o 
   0   7  11       28.89       19.01      3.92 o 
   1   7  11      101.89       83.05      6.35 o 
   2   7  11      111.57      123.70     13.16 o 
   3   7  11       57.74       59.02      6.96 o 
   4   7  11       94.51       97.02      8.44 o 
   5   7  11       11.63       14.95      5.34 o 
  -4   8  11        1.41        1.95     11.54 o 
  -3   8  11       32.83       23.38      5.12 o 
  -2   8  11        0.74       12.93      4.91 o 
  -1   8  11       21.19       22.75      5.43 o 
   0   8  11       40.12       24.80      4.45 o 
   1   8  11        9.12       11.29      6.73 o 
   2   8  11       72.85       55.27      6.89 o 
   3   8  11       10.04        9.75      3.25 o 
   4   8  11        3.43        1.61      3.21 o 
  -8   0  12       58.74       96.33     17.78 o 
  -7   0  12        1.21       10.40      4.21 o 
  -6   0  12       12.27       10.23      4.39 o 
  -5   0  12      424.70      414.64     38.60 o 
  -4   0  12      156.55      169.70      5.83 o 
  -3   0  12      646.84      670.26     14.91 o 
  -2   0  12      161.23      186.74      7.83 o 
  -1   0  12     7291.04     7244.40     62.38 o 
   0   0  12      778.88      764.00     15.00 o 
   1   0  12        0.74        6.96      3.26 o 
   2   0  12      403.89      437.03      7.42 o 
   3   0  12      323.11      313.11     14.88 o 
   4   0  12      179.96      150.15     10.13 o 
   5   0  12       24.77       20.15      6.09 o 
   6   0  12        3.51       11.10      3.58 o 
   7   0  12      241.42      242.29     24.93 o 
   8   0  12       38.12       29.69     11.42 o 
  -8   1  12       53.88       40.04     16.02 o 
  -7   1  12       57.06       53.88      6.51 o 
  -6   1  12        5.06       10.46      3.36 o 
  -5   1  12        0.11        1.88      1.76 o 
  -4   1  12       97.35       78.07      3.63 o 
  -3   1  12       38.98       38.90      2.01 o 
  -2   1  12        3.53        5.91      2.56 o 
  -1   1  12      720.09      712.94     13.22 o 
   0   1  12       45.75       48.50      4.40 o 
   1   1  12      606.14      636.82     10.00 o 
   2   1  12     1837.45     1983.87     13.78 o 
   3   1  12      188.53      198.39      5.72 o 
   5   1  12      498.12      514.68     10.64 o 
   6   1  12        1.95        8.26      2.77 o 
   7   1  12       27.05       40.75     24.60 o 
   8   1  12      122.42      173.82     28.76 o 
  -8   2  12      174.36      216.66     17.94 o 
  -7   2  12       12.30        9.96      4.24 o 
  -6   2  12       49.91       38.92      4.93 o 
  -5   2  12        3.08        4.45      1.32 o 
  -4   2  12       14.52       14.32      2.37 o 
  -3   2  12        9.08       13.66      2.55 o 
  -2   2  12      761.10      809.42     10.17 o 
  -1   2  12       47.53       58.42      4.19 o 
   0   2  12      903.67      893.85     10.60 o 
   1   2  12      754.95      799.59      8.17 o 
   2   2  12      629.84      668.71      9.38 o 
   3   2  12     1050.93     1183.55     12.78 o 
   4   2  12       12.28        9.08      2.05 o 
   5   2  12      480.59      483.96     13.97 o 
   6   2  12       77.51       77.76      6.39 o 
   7   2  12        2.97        3.23      5.56 o 
   8   2  12       23.26       13.40     10.14 o 
  -8   3  12        2.24       20.94     10.77 o 
  -7   3  12       61.81       66.77      9.23 o 
  -6   3  12       91.62       92.96      7.63 o 
  -5   3  12       88.06      110.89     13.91 o 
  -4   3  12       61.65       56.17      6.88 o 
  -3   3  12      603.32      632.61      9.68 o 
  -2   3  12      650.91      674.42      9.83 o 
  -1   3  12      708.16      686.75     13.99 o 
   0   3  12      335.63      351.54     10.82 o 
   1   3  12       61.78       59.69      4.21 o 
   2   3  12      472.07      454.17      9.06 o 
   3   3  12        5.29        5.38      1.89 o 
   4   3  12       58.04       59.18      4.99 o 
   5   3  12      126.63      135.36     10.07 o 
   6   3  12       16.18       11.81      3.96 o 
  -7   4  12       25.69       18.59      6.17 o 
  -6   4  12      125.59      153.43     18.28 o 
  -5   4  12      183.66      208.86     22.92 o 
  -4   4  12      426.97      428.25     13.38 o 
  -3   4  12       27.68       32.72      5.43 o 
  -2   4  12       17.84       16.44      3.29 o 
  -1   4  12        1.43        8.87      2.37 o 
   0   4  12       90.04       91.33      4.60 o 
   1   4  12      820.40      891.55     24.92 o 
   2   4  12       15.26       14.32      1.86 o 
   3   4  12       13.44       13.70      2.97 o 
   4   4  12       71.87       78.58      5.62 o 
   5   4  12      250.74      245.57     10.95 o 
   6   4  12      178.89      164.42     20.09 o 
   7   4  12        0.24       10.71      9.35 o 
  -7   5  12        4.15       18.82     13.26 o 
  -6   5  12        5.45        8.78      5.54 o 
  -5   5  12       71.43       60.04     10.86 o 
  -4   5  12        2.27       10.99      3.45 o 
  -3   5  12      655.41      741.38     12.80 o 
  -2   5  12      121.20      111.55      6.00 o 
  -1   5  12      223.44      217.87      7.52 o 
   0   5  12       25.09       32.58      3.25 o 
   1   5  12        7.20        8.98      2.65 o 
   2   5  12        1.27        4.47      1.64 o 
   3   5  12      124.78      114.53      6.07 o 
   4   5  12       73.20       71.15      5.55 o 
   5   5  12        1.20        9.16      2.69 o 
   6   5  12       55.56       54.59      9.96 o 
  -5   6  12        5.50       20.43      5.15 o 
  -4   6  12       15.10       13.78      4.04 o 
  -3   6  12       32.94       29.72      4.21 o 
  -2   6  12       15.89       15.36      3.55 o 
  -1   6  12      354.12      368.64     14.57 o 
   0   6  12       40.41       37.70      3.19 o 
   1   6  12       30.89       24.37      3.57 o 
   2   6  12       74.42       71.50      5.64 o 
   3   6  12      109.99      113.38      9.36 o 
   4   6  12       51.96       46.40      5.24 o 
   5   6  12        1.34        3.87      2.69 o 
   6   6  12        7.91        3.93      6.08 o 
  -5   7  12       64.49       44.88     10.00 o 
  -4   7  12        5.01        9.52      3.94 o 
  -3   7  12       15.96       16.02      4.42 o 
  -2   7  12        4.03        6.74      3.10 o 
  -1   7  12       25.55       16.50      3.69 o 
   0   7  12        1.22        6.99      3.72 o 
   1   7  12       78.14       65.20      5.70 o 
   2   7  12        4.39        8.93      2.99 o 
   3   7  12       24.99       26.75      3.51 o 
   4   7  12        0.55        7.15      2.88 o 
   5   7  12        0.46        5.18      5.59 o 
  -4   8  12        5.85       13.88      9.70 o 
  -3   8  12        5.14        5.42      3.82 o 
  -2   8  12        3.71       18.19      6.42 o 
  -1   8  12      319.70      335.71     21.36 o 
   1   8  12      240.22      265.05     24.69 o 
   2   8  12       43.89       32.10      4.82 o 
   3   8  12        3.96       11.84      3.45 o 
  -8   1  13       51.33       60.07     10.33 o 
  -7   1  13       17.44       12.78      6.64 o 
  -6   1  13       34.91       27.62      4.17 o 
  -5   1  13       32.14       21.02      4.63 o 
  -4   1  13       15.03       13.16      1.56 o 
  -3   1  13      358.43      358.22     11.57 o 
  -2   1  13        2.18        1.35      1.70 o 
  -1   1  13      667.85      690.61      8.75 o 
   0   1  13       42.45       45.44      5.52 o 
   1   1  13       89.46      100.81      5.88 o 
   2   1  13       38.62       46.31      3.58 o 
   3   1  13       15.78       11.31      2.02 o 
   4   1  13        4.32       17.50      3.94 o 
   5   1  13        1.79        4.70      2.87 o 
   6   1  13      200.52      207.41     12.73 o 
   7   1  13       81.35       87.21     10.74 o 
   8   1  13        2.32       18.58      9.35 o 
  -8   2  13       23.31       25.13      6.16 o 
  -7   2  13        2.23       10.98      4.72 o 
  -6   2  13      406.31      433.15     11.65 o 
  -5   2  13      963.92      971.76     14.12 o 
  -4   2  13     1137.40     1144.89     16.32 o 
  -3   2  13      186.80      176.48      5.70 o 
  -2   2  13      195.41      182.52      5.41 o 
  -1   2  13      528.85      490.58      7.02 o 
   0   2  13      131.73      111.30      4.31 o 
   1   2  13      772.97      741.65     10.68 o 
   2   2  13      327.03      318.40      7.80 o 
   3   2  13      200.65      202.56      6.93 o 
   4   2  13      534.86      595.02      9.78 o 
   5   2  13       17.70       29.04      7.40 o 
   6   2  13      246.00      246.46     10.39 o 
   7   2  13       58.69       56.47     19.22 o 
   8   2  13       60.27       41.11     14.59 o 
  -8   3  13       31.88       30.50     15.69 o 
  -7   3  13       62.77       89.40      9.00 o 
  -6   3  13       26.47       26.29     12.76 o 
  -5   3  13      169.98      186.85      8.10 o 
  -4   3  13      324.11      312.71      8.82 o 
  -3   3  13        8.21       11.93      3.37 o 
  -2   3  13      206.18      207.81     15.31 o 
  -1   3  13      190.14      199.97      8.94 o 
   0   3  13      604.91      601.09      9.53 o 
   1   3  13       86.68       92.47      6.63 o 
   2   3  13       81.69       75.29      4.93 o 
   3   3  13      198.62      188.66      7.27 o 
   4   3  13      633.12      664.45     18.31 o 
   5   3  13      109.57      107.12      7.11 o 
   6   3  13       39.46       38.21      5.33 o 
   7   3  13       36.24       27.08     11.38 o 
  -7   4  13       41.27       30.03      6.79 o 
  -6   4  13      208.55      211.57     14.54 o 
  -5   4  13       40.73       40.77      5.81 o 
  -4   4  13       10.64       15.93      4.06 o 
  -3   4  13        5.00       12.77      4.06 o 
  -2   4  13       66.01       58.99      3.17 o 
  -1   4  13      224.48      208.44      9.82 o 
   0   4  13       98.53       89.57      5.03 o 
   1   4  13       50.72       61.82      4.43 o 
   2   4  13      112.56       87.53      5.91 o 
   3   4  13        4.88        7.86      1.89 o 
   4   4  13       42.72       46.52      3.42 o 
   5   4  13      104.42      107.91      8.67 o 
   6   4  13       22.23       12.23      4.10 o 
   7   4  13        0.73       14.18     10.21 o 
  -6   5  13        1.05       15.33      6.26 o 
  -5   5  13        3.36        7.60      3.77 o 
  -4   5  13        0.50        7.65      4.60 o 
  -3   5  13        4.10        6.32      2.77 o 
  -2   5  13        2.89        7.66      2.83 o 
  -1   5  13       38.56       27.84      3.30 o 
   0   5  13      120.48      125.87      7.45 o 
   1   5  13      160.98      171.76      6.53 o 
   2   5  13       60.35       55.01      4.81 o 
   3   5  13       65.43       61.08      6.17 o 
   4   5  13        6.47       15.48      3.08 o 
   5   5  13        0.04        5.95      2.39 o 
   6   5  13        0.82        9.67      5.72 o 
  -5   6  13        0.21        5.33      3.56 o 
  -4   6  13       22.22       26.92      5.84 o 
  -3   6  13      183.78      186.50      8.01 o 
  -2   6  13        3.80        8.32      3.20 o 
  -1   6  13       40.66       45.49      4.55 o 
   0   6  13      193.81      189.10      8.13 o 
   1   6  13       90.07       90.20      5.98 o 
   2   6  13      738.67      824.33     15.26 o 
   4   6  13        6.12        6.85      3.47 o 
   5   6  13       38.78       36.62      5.23 o 
   6   6  13      130.51      134.03     30.58 o 
  -5   7  13        0.14       12.34      6.08 o 
  -4   7  13       83.37       82.38      7.43 o 
  -3   7  13       12.16       10.55      4.08 o 
  -2   7  13       96.24      107.96      9.51 o 
  -1   7  13       16.97       10.83      2.76 o 
   0   7  13       15.08       17.80      4.53 o 
   2   7  13      236.82      239.12     14.82 o 
   3   7  13      184.20      195.24     23.22 o 
   4   7  13       17.57       13.93      3.75 o 
   5   7  13       70.69       62.65     17.89 o 
  -4   8  13        3.20        5.37      7.12 o 
  -3   8  13        6.79       20.89      6.58 o 
  -2   8  13       50.28       33.24      7.32 o 
  -1   8  13       28.11       25.66      5.13 o 
   0   8  13       92.69       72.48      7.63 o 
   1   8  13        8.78       11.71      3.54 o 
   2   8  13        1.43        8.69      3.49 o 
   3   8  13        6.24       11.90      3.90 o 
  -8   0  14       20.53       22.12      8.45 o 
  -7   0  14       33.49        8.80      7.45 o 
  -6   0  14       55.19       33.94      9.35 o 
  -5   0  14        0.31        2.75      1.48 o 
  -4   0  14       60.81       56.88      9.92 o 
  -3   0  14      130.11      117.94      7.79 o 
  -2   0  14     1083.93     1189.76     36.66 o 
  -1   0  14     3137.74     3258.11     30.47 o 
   0   0  14     2333.32     2471.93     30.09 o 
   1   0  14      857.10      881.80     16.28 o 
   2   0  14      152.15      171.98     11.42 o 
   3   0  14        0.01       -1.37      7.53 o 
   4   0  14     1897.45     1909.89     29.52 o 
   5   0  14     1871.66     1998.48     47.55 o 
   6   0  14       22.62       20.08      7.65 o 
   7   0  14        0.00        6.51      9.65 o 
   8   0  14       16.88       22.93     11.45 o 
  -8   1  14        2.42        0.67      5.74 o 
  -7   1  14       67.07       65.50      6.81 o 
  -6   1  14       14.25       14.37      4.76 o 
  -5   1  14      371.75      414.53     11.96 o 
  -4   1  14      235.35      235.05      8.47 o 
  -3   1  14      983.09     1028.19     15.50 o 
  -2   1  14       21.31       30.49      2.87 o 
  -1   1  14       23.23       20.75      3.64 o 
   0   1  14     1336.88     1448.07     19.80 o 
   1   1  14       99.75      107.34      4.80 o 
   2   1  14      143.26      120.53      6.18 o 
   3   1  14       48.80       40.19      2.79 o 
   4   1  14       45.06       47.02      4.81 o 
   5   1  14       23.78       23.19      8.65 o 
   6   1  14        6.00        8.76      5.83 o 
   7   1  14       35.84       41.30      9.74 o 
   8   1  14       51.10       28.38      8.03 o 
  -8   2  14       36.37       46.09      8.21 o 
  -7   2  14       29.52       28.53      6.37 o 
  -6   2  14       31.42       38.24      5.70 o 
  -5   2  14      257.98      226.26     16.78 o 
  -4   2  14      363.74      343.66      7.81 o 
  -3   2  14      680.38      679.43      9.77 o 
  -2   2  14       57.77       56.53      3.20 o 
  -1   2  14        0.02        3.07      1.68 o 
   0   2  14       13.15       17.39      2.79 o 
   1   2  14       84.91      101.44      5.88 o 
   2   2  14      366.62      382.72      5.98 o 
   3   2  14       88.12       82.88      3.90 o 
   4   2  14        0.03        5.60      2.78 o 
   5   2  14       78.71       68.84      5.12 o 
   6   2  14       13.52        9.46      2.74 o 
   7   2  14       43.37       40.92      9.49 o 
  -8   3  14       23.51       19.73      7.32 o 
  -7   3  14       64.94       81.04     12.94 o 
  -6   3  14        2.05       14.80      8.96 o 
  -5   3  14       19.51       19.01      7.85 o 
  -4   3  14       68.80       54.37      4.17 o 
  -3   3  14      123.81      113.54      4.25 o 
  -1   3  14      180.76      170.52      6.54 o 
   0   3  14      108.71      121.11      5.52 o 
   1   3  14      253.75      254.84      8.52 o 
   2   3  14      249.57      245.35      8.43 o 
   3   3  14      527.99      524.85      9.12 o 
   4   3  14        3.99        3.25      1.63 o 
   5   3  14      436.81      439.86     14.29 o 
   6   3  14       30.94       27.96      4.41 o 
   7   3  14       76.82       83.86     17.67 o 
  -7   4  14       38.39       21.84      6.44 o 
  -6   4  14      115.46      122.69     15.70 o 
  -5   4  14       41.82       42.89      9.11 o 
  -4   4  14       41.88       41.04      7.45 o 
  -3   4  14     1210.69     1305.66     20.13 o 
  -1   4  14        0.30        7.63      3.30 o 
   0   4  14        3.27        8.92      3.19 o 
   1   4  14      134.35      140.88      5.51 o 
   2   4  14      277.72      291.36     10.77 o 
   3   4  14       78.00       79.57      5.22 o 
   4   4  14       97.14       90.81      5.97 o 
   5   4  14        3.92        5.60      2.13 o 
   6   4  14      290.80      297.88     18.45 o 
  -6   5  14       18.90       18.73      6.88 o 
  -5   5  14       99.81       93.29     18.42 o 
  -4   5  14        1.69       10.10      3.14 o 
  -3   5  14        4.81        9.72      2.65 o 
  -2   5  14      228.40      239.19      7.50 o 
  -1   5  14        0.57        9.18      2.95 o 
   0   5  14       37.45       30.30      4.98 o 
   1   5  14       23.42       21.33      2.83 o 
   2   5  14      176.72      163.73      8.67 o 
   3   5  14       38.30       35.05      4.17 o 
   4   5  14        0.27        6.20      1.95 o 
   5   5  14        1.72        6.23      2.57 o 
   6   5  14        2.78        8.65      3.79 o 
  -5   6  14       80.85       68.78     10.26 o 
  -4   6  14       14.96       17.84      4.58 o 
  -3   6  14        8.88       15.97      3.69 o 
  -2   6  14      100.12      101.37      6.42 o 
  -1   6  14      132.45      144.55      7.76 o 
   0   6  14      348.17      374.49     12.84 o 
   1   6  14       78.79       80.13      6.71 o 
   2   6  14      105.27       85.04      7.03 o 
   3   6  14       81.92       63.86      7.00 o 
   4   6  14       20.17       18.07      3.85 o 
   5   6  14       33.00       27.62      7.83 o 
   6   6  14       10.57       14.54     10.73 o 
  -5   7  14       13.44        9.17      8.05 o 
  -4   7  14        0.62       10.89      4.38 o 
  -3   7  14       75.33       78.54     11.81 o 
  -2   7  14       59.78       54.11      5.06 o 
  -1   7  14      136.15      159.15      8.81 o 
   0   7  14        0.13       14.60      6.46 o 
   1   7  14       39.91       34.18      4.51 o 
   2   7  14       21.57       14.63      3.81 o 
   3   7  14      191.27      183.96     19.25 o 
   4   7  14        2.70        8.19      5.24 o 
   5   7  14       25.57       23.62      6.49 o 
  -3   8  14       27.99       10.88      5.66 o 
  -2   8  14       88.01       81.71     10.94 o 
  -1   8  14      176.31      179.08     13.32 o 
   0   8  14        8.35       12.45      2.94 o 
   1   8  14        1.79        7.04      3.22 o 
   2   8  14        0.45       12.56      4.40 o 
   3   8  14        0.01        5.13      3.69 o 
  -8   1  15       10.80       30.73      8.99 o 
  -7   1  15        4.02        0.29      3.52 o 
  -6   1  15       20.67       18.23      6.10 o 
  -5   1  15      160.79      155.63      8.66 o 
  -4   1  15       42.58       43.55      3.42 o 
  -3   1  15        9.66        9.09      2.76 o 
  -2   1  15      304.64      332.43     12.29 o 
  -1   1  15     2100.01     2200.28     20.41 o 
   0   1  15      541.38      563.74     11.50 o 
   1   1  15       92.23      116.92      6.11 o 
   2   1  15     1611.99     1755.83     17.86 o 
   3   1  15       23.41       24.77      2.66 o 
   4   1  15       69.55       62.77      9.06 o 
   5   1  15      119.84      103.94      7.87 o 
   6   1  15       54.63       46.03      5.43 o 
   7   1  15       47.75       33.48     12.32 o 
   8   1  15       49.92       41.83     14.02 o 
  -8   2  15      100.57      101.66     14.34 o 
  -7   2  15        0.87       10.12      4.49 o 
  -6   2  15        0.29        0.51      3.53 o 
  -5   2  15      773.85      825.78     19.47 o 
  -4   2  15      529.22      538.35     12.25 o 
  -3   2  15      609.75      614.37      8.92 o 
  -2   2  15       27.47       30.76      2.84 o 
  -1   2  15      913.66      884.28     11.08 o 
   0   2  15      218.86      209.96      5.77 o 
   1   2  15      921.47      957.43     12.10 o 
   2   2  15       15.80       14.85      1.88 o 
   3   2  15      118.19      118.06      4.30 o 
   4   2  15      115.23      109.87      5.13 o 
   5   2  15       26.66       23.04      3.37 o 
   6   2  15        0.25        7.73      3.19 o 
   7   2  15       60.70       61.67      9.34 o 
  -8   3  15       15.02       15.86     13.87 o 
  -7   3  15       58.18       44.71     12.91 o 
  -6   3  15       55.84       34.83     11.68 o 
  -5   3  15       71.56       66.97      5.32 o 
  -4   3  15        4.88        5.84      1.79 o 
  -3   3  15      374.70      379.31     10.28 o 
  -2   3  15       40.28       24.05      2.78 o 
  -1   3  15        0.30        6.26      2.30 o 
   0   3  15       24.19       24.68      4.00 o 
   1   3  15       36.28       36.09      3.69 o 
   2   3  15       12.21       18.83      2.81 o 
   3   3  15        2.94        6.82      2.40 o 
   4   3  15       26.17       19.97      2.49 o 
   5   3  15      307.14      329.26      9.60 o 
   6   3  15        4.77        5.75      2.34 o 
   7   3  15       13.94       26.26     11.69 o 
  -7   4  15        0.39       10.37      5.11 o 
  -6   4  15        0.04       21.89     13.19 o 
  -5   4  15       86.96       72.35     12.21 o 
  -4   4  15        5.06        5.51      2.23 o 
  -3   4  15      319.23      310.90     10.93 o 
  -2   4  15        9.57       12.01      1.91 o 
  -1   4  15      133.33      126.43      7.49 o 
   0   4  15       11.47       13.05      2.78 o 
   1   4  15      169.65      186.04      6.02 o 
   2   4  15       35.67       29.02      3.01 o 
   3   4  15      258.28      247.26     11.67 o 
   4   4  15      183.59      194.29      9.77 o 
   5   4  15        8.56       10.10      2.69 o 
   6   4  15        5.21        8.60      4.52 o 
  -6   5  15       10.65        9.00      5.63 o 
  -5   5  15      111.03      113.41     15.57 o 
  -4   5  15       59.35       51.62      5.47 o 
  -3   5  15      156.55      146.56      9.07 o 
  -2   5  15       37.86       28.36      3.22 o 
  -1   5  15       97.66       86.83      4.86 o 
   0   5  15        5.61        8.25      2.12 o 
   1   5  15        2.36       11.03      2.51 o 
   2   5  15       77.43       85.76      5.87 o 
   3   5  15       44.21       37.21      4.45 o 
   4   5  15       47.52       39.17      3.77 o 
   5   5  15       47.03       39.23      5.51 o 
   6   5  15        4.35       16.52      6.38 o 
  -5   6  15       11.83       11.41      4.22 o 
  -4   6  15        9.08       20.91      4.10 o 
  -3   6  15       13.26       10.74      3.74 o 
  -2   6  15        3.07       13.44      3.75 o 
  -1   6  15      212.00      230.74      8.45 o 
   0   6  15      131.33      133.82      6.65 o 
   1   6  15      381.82      427.99     15.97 o 
   2   6  15       11.84       14.88      3.02 o 
   3   6  15       36.61       28.03      3.73 o 
   4   6  15        8.62        8.79      2.57 o 
   5   6  15       97.93       90.43     12.00 o 
  -4   7  15        3.31       10.68      4.56 o 
  -3   7  15        3.43       11.90      4.42 o 
  -2   7  15        5.43        9.57      4.16 o 
  -1   7  15        1.59        7.00      3.22 o 
   0   7  15       18.14       20.08      3.20 o 
   1   7  15       22.43       13.60      2.57 o 
   2   7  15       69.83       72.65      7.90 o 
   3   7  15       13.17        8.90      2.46 o 
   4   7  15        2.93        6.31      3.47 o 
  -3   8  15       12.54       18.44      7.91 o 
  -2   8  15       17.01       12.36      5.98 o 
  -1   8  15        0.36       10.99      3.92 o 
   0   8  15       28.31       28.14      5.46 o 
   1   8  15       34.70       31.78      5.49 o 
   3   8  15       13.18        7.02      5.84 o 
  -8   0  16      272.43      341.96     69.19 o 
  -7   0  16        5.27       12.99      7.52 o 
  -6   0  16      927.91     1001.89     35.47 o 
  -5   0  16     1462.39     1579.01     42.02 o 
  -4   0  16     2642.21     2829.45     30.39 o 
  -3   0  16      108.06      102.80      8.60 o 
  -2   0  16      418.41      406.22     17.00 o 
  -1   0  16       42.52       43.95      5.28 o 
   0   0  16       10.44       14.00      4.28 o 
   1   0  16      151.68      140.13     10.31 o 
   2   0  16       21.37       23.34      3.17 o 
   3   0  16      107.47      104.13     18.23 o 
   4   0  16     1105.79     1226.27     30.36 o 
   5   0  16       21.03       16.63      5.83 o 
   7   0  16       11.05       16.55     10.23 o 
   8   0  16      171.39      185.09     41.19 o 
  -8   1  16        0.90        8.99      5.18 o 
  -7   1  16       23.52       14.78      4.16 o 
  -6   1  16        4.40       10.56      5.45 o 
  -5   1  16        2.58        7.60      5.50 o 
  -4   1  16      349.97      324.60     12.26 o 
  -3   1  16      177.81      163.33      6.41 o 
  -2   1  16      312.36      345.35     10.90 o 
  -1   1  16      262.04      262.65     11.40 o 
   0   1  16       14.47        5.58      2.80 o 
   1   1  16       86.49       76.28      4.25 o 
   2   1  16       47.54       46.33      3.18 o 
   3   1  16      336.12      331.25     10.07 o 
   4   1  16       92.07       75.19      5.18 o 
   5   1  16       88.52       75.53      5.17 o 
   6   1  16       10.09       14.46      3.38 o 
   7   1  16       59.92       88.76     14.16 o 
   8   1  16      115.75      143.38     23.96 o 
  -8   2  16        9.94        9.94      5.45 o 
  -7   2  16        2.97       15.34      5.35 o 
  -6   2  16       21.72       15.87      4.85 o 
  -5   2  16        0.20        5.00      2.45 o 
  -4   2  16        2.89        6.12      2.12 o 
  -3   2  16      680.28      663.77     10.19 o 
  -2   2  16       18.08       14.85      3.97 o 
  -1   2  16     2259.17     2321.18     30.10 o 
   0   2  16        6.85       10.35      2.54 o 
   1   2  16      305.16      323.50      9.85 o 
   2   2  16        0.02        6.85      2.12 o 
   3   2  16        2.84        5.54      2.21 o 
   4   2  16      448.11      502.19     11.24 o 
   5   2  16       53.93       59.80      5.10 o 
   6   2  16       22.08       16.56      3.45 o 
   7   2  16        2.03        8.59     12.88 o 
  -7   3  16       29.84       37.23      6.32 o 
  -6   3  16       14.80       14.64      6.43 o 
  -5   3  16        0.18        7.02      4.08 o 
  -4   3  16       20.93       18.37      3.87 o 
  -3   3  16      427.79      437.69     11.08 o 
  -2   3  16        0.40        6.53      3.37 o 
  -1   3  16        4.25        4.23      2.63 o 
   0   3  16      222.57      226.50      6.51 o 
   1   3  16       60.83       53.74      3.41 o 
   2   3  16      253.68      259.84      8.20 o 
   3   3  16        1.33        6.67      1.71 o 
   4   3  16       14.23       14.76      2.12 o 
   5   3  16       23.96       23.07      3.34 o 
   6   3  16       20.82       18.83      3.31 o 
   7   3  16       17.17       33.92     13.10 o 
  -7   4  16       19.19       26.89     16.75 o 
  -6   4  16       77.43       48.66     11.88 o 
  -5   4  16      102.26      106.50      7.77 o 
  -4   4  16       71.24       66.50      6.47 o 
  -3   4  16        4.04        7.39      1.89 o 
  -2   4  16      194.45      198.01      8.41 o 
  -1   4  16      286.08      287.55      8.63 o 
   0   4  16      782.63      826.67     11.45 o 
   1   4  16      342.24      371.77      8.94 o 
   2   4  16     1953.48     2101.33     25.00 o 
   3   4  16      437.06      462.19     16.38 o 
   5   4  16       37.87       41.46      6.05 o 
   6   4  16       74.52       83.94     20.47 o 
  -6   5  16        7.45       10.78      5.18 o 
  -5   5  16       43.88       31.87      7.11 o 
  -4   5  16       13.60       10.07      4.34 o 
  -3   5  16       25.93       19.74      2.72 o 
  -2   5  16       73.70       79.89      6.22 o 
  -1   5  16       14.20       14.83      2.87 o 
   0   5  16       45.71       45.61      5.49 o 
   1   5  16       10.64       17.49      4.03 o 
   2   5  16      238.02      245.05     18.41 o 
   3   5  16      330.60      334.68     17.38 o 
   4   5  16      109.81       96.91      6.96 o 
   5   5  16       46.53       38.65      5.79 o 
   6   5  16        6.87        3.77      4.61 o 
  -5   6  16        1.99        8.53      3.80 o 
  -4   6  16        5.78        6.92      3.59 o 
  -3   6  16        0.01        3.69      2.53 o 
  -2   6  16      121.42       99.19      7.22 o 
  -1   6  16       54.31       51.70      4.80 o 
   0   6  16       48.82       49.29      6.05 o 
   1   6  16       54.20       59.31      5.45 o 
   2   6  16       36.77       40.00      5.59 o 
   3   6  16       24.23       23.13      4.05 o 
   5   6  16       20.39       17.30      3.76 o 
  -4   7  16        0.81        5.06      5.61 o 
  -3   7  16       88.29       69.20      6.79 o 
  -2   7  16        6.92       12.47      3.46 o 
  -1   7  16       95.31       98.41      7.57 o 
   0   7  16      113.31      105.15      9.57 o 
   1   7  16       10.16       17.45      3.74 o 
   2   7  16       12.38       12.28      3.02 o 
   3   7  16       10.56       11.44      3.55 o 
   4   7  16       32.01       21.02      4.21 o 
  -3   8  16        8.90        9.90     13.96 o 
  -2   8  16        4.27        9.78      9.12 o 
  -1   8  16        3.35       13.92      5.12 o 
   0   8  16        0.33        6.05      3.47 o 
   1   8  16        9.11       12.43      4.98 o 
   2   8  16        4.18        7.72      3.78 o 
   3   8  16        9.02       28.22     12.80 o 
  -8   1  17        2.43        5.87      6.77 o 
  -7   1  17       38.93       26.19      4.87 o 
  -6   1  17       19.86       18.84      8.69 o 
  -5   1  17        0.07        5.45      3.12 o 
  -4   1  17       10.76        6.13      2.50 o 
  -3   1  17       91.96       88.86      5.44 o 
  -2   1  17       93.11       85.84      5.85 o 
  -1   1  17       91.46       93.47      4.94 o 
   0   1  17     1435.04     1568.52     20.45 o 
   1   1  17        3.40        6.32      2.70 o 
   2   1  17      747.72      768.69     17.37 o 
   3   1  17       72.92       63.91      4.10 o 
   4   1  17      473.27      490.08     11.52 o 
   5   1  17       92.40       75.46      5.38 o 
   6   1  17       64.78       70.28      5.52 o 
   7   1  17      107.11      106.49     11.87 o 
   8   1  17      139.15      129.74     32.05 o 
  -8   2  17       27.83       22.75      8.69 o 
  -7   2  17        1.37       16.39      5.94 o 
  -6   2  17       16.31       27.71      6.51 o 
  -5   2  17       47.09       37.43      4.09 o 
  -4   2  17      123.78      111.56      5.40 o 
  -3   2  17      647.15      612.83     11.77 o 
  -2   2  17      378.52      403.62      8.84 o 
  -1   2  17      275.03      257.33      7.43 o 
   0   2  17      776.93      787.87     26.19 o 
   1   2  17      224.85      238.60      6.65 o 
   2   2  17       17.99       23.01      3.32 o 
   3   2  17        2.59        7.51      3.48 o 
   4   2  17      900.38      876.37     15.39 o 
   5   2  17      207.03      190.05      8.85 o 
   6   2  17       88.14       85.16     15.15 o 
   7   2  17        0.24        1.98      6.43 o 
  -7   3  17       15.50       22.32      8.33 o 
  -6   3  17        1.78       20.10      7.22 o 
  -5   3  17      455.13      490.80     23.01 o 
  -4   3  17       37.75       32.97      3.74 o 
  -3   3  17      312.02      298.99     11.69 o 
  -2   3  17       68.42       84.26      5.21 o 
  -1   3  17      137.14      143.22      6.50 o 
   0   3  17        3.26        4.00      2.71 o 
   1   3  17       16.03       18.27      3.07 o 
   2   3  17        0.19        8.35      3.31 o 
   3   3  17       88.67       83.57      4.69 o 
   4   3  17       32.29       31.48      3.26 o 
   5   3  17        6.23        8.20      2.60 o 
   6   3  17       10.06        7.74      3.12 o 
   7   3  17        0.06       10.99     10.94 o 
  -7   4  17        0.86       18.33      9.49 o 
  -6   4  17        5.78       21.84      9.91 o 
  -5   4  17        0.32        2.61      2.93 o 
  -4   4  17      114.66       97.53      6.78 o 
  -3   4  17      241.17      257.16     12.74 o 
  -2   4  17       42.40       38.50      5.57 o 
  -1   4  17      148.50      138.85      5.91 o 
   0   4  17      372.02      396.84     10.83 o 
   1   4  17      164.63      158.00      5.45 o 
   2   4  17      151.79      146.62      6.09 o 
   3   4  17       89.69       90.93      6.39 o 
   4   4  17       29.62       32.76      4.02 o 
   5   4  17        8.82        9.37      2.37 o 
   6   4  17       22.25       14.56      4.60 o 
  -6   5  17        9.28        9.85     10.73 o 
  -5   5  17        0.07       12.44      4.41 o 
  -4   5  17       70.19       66.64      8.65 o 
  -3   5  17      151.02      141.71      8.46 o 
  -2   5  17       43.52       36.54      4.19 o 
  -1   5  17        0.54        8.10      2.69 o 
   0   5  17        1.51        7.53      2.81 o 
   1   5  17      158.10      166.86      6.69 o 
   2   5  17       39.53       36.05      3.60 o 
   3   5  17      199.67      180.84      8.07 o 
   4   5  17       24.58       15.28      3.17 o 
   5   5  17      116.71       93.09      7.03 o 
   6   5  17        0.28        6.63      4.01 o 
  -5   6  17       81.46       76.03     13.63 o 
  -4   6  17       11.24        9.55      3.22 o 
  -3   6  17      225.22      227.95     13.09 o 
  -2   6  17      165.49      161.78      9.62 o 
  -1   6  17      146.52      147.78      8.08 o 
   0   6  17        2.98        8.76      2.79 o 
   1   6  17        3.40        9.31      2.98 o 
   2   6  17       13.96       19.06      3.60 o 
   3   6  17       87.09       90.92     10.54 o 
   4   6  17        1.10        4.95      2.32 o 
   5   6  17       24.14       11.00      3.07 o 
  -4   7  17        1.21        1.56      4.86 o 
  -3   7  17       37.70       36.86      6.86 o 
  -2   7  17        5.18       10.59      3.57 o 
  -1   7  17      158.19      144.46     10.31 o 
   0   7  17       64.26       53.91      7.32 o 
   1   7  17       65.56       62.66      7.84 o 
   2   7  17       28.77       19.61      4.13 o 
   3   7  17        0.86       11.32      3.90 o 
   4   7  17        0.09        9.74      4.53 o 
  -3   8  17        0.15        8.37      9.67 o 
  -2   8  17       11.92        5.57      7.35 o 
  -1   8  17       20.44       10.23      5.15 o 
   0   8  17        0.10        6.97      5.17 o 
   1   8  17        3.32        5.58      3.19 o 
   2   8  17        5.77       -1.28      6.28 o 
  -8   0  18      119.01      144.87     33.21 o 
  -7   0  18       26.99       40.83     11.23 o 
  -6   0  18        0.17       12.05     12.70 o 
  -5   0  18     1242.33     1434.57     40.44 o 
  -4   0  18      954.27     1026.73     24.20 o 
  -3   0  18      445.89      433.01     14.11 o 
  -2   0  18       46.38       47.22      6.38 o 
  -1   0  18        7.41        7.09      5.57 o 
   0   0  18      508.92      503.08     47.79 o 
   1   0  18     2425.14     2803.20    143.49 o 
   2   0  18      183.08      171.30     14.14 o 
   3   0  18      218.04      214.78      9.50 o 
   4   0  18      527.58      613.96     22.50 o 
   5   0  18      159.90      131.06     12.77 o 
   6   0  18        1.40        5.77      3.99 o 
   7   0  18        3.50        0.45     10.88 o 
  -8   1  18       33.21       50.33     16.09 o 
  -7   1  18       13.25       17.24      5.22 o 
  -6   1  18        0.75        4.87      5.91 o 
  -5   1  18        8.84        4.35      2.74 o 
  -4   1  18      271.46      253.65      8.69 o 
  -3   1  18      694.47      715.30     11.16 o 
  -2   1  18       62.30       79.40      5.52 o 
  -1   1  18      281.93      285.61     12.85 o 
   0   1  18      394.36      417.16     25.98 o 
   1   1  18        0.04       11.29      5.35 o 
   2   1  18        0.08        3.19      2.01 o 
   3   1  18      280.17      255.08      6.52 o 
   4   1  18        0.26        6.22      3.65 o 
   5   1  18       71.27       77.05      8.21 o 
   6   1  18       48.90       59.79      7.84 o 
   7   1  18        3.35        7.81      7.30 o 
  -7   2  18       18.77       14.07      5.03 o 
  -6   2  18       24.44       38.44      9.67 o 
  -5   2  18       92.00       84.25      6.22 o 
  -4   2  18       13.75       21.06      2.88 o 
  -3   2  18      411.52      399.46     15.10 o 
  -2   2  18       87.49       92.49      6.07 o 
  -1   2  18       59.14       55.86      4.56 o 
   0   2  18      360.33      357.43     14.33 o 
   1   2  18        0.46        8.48      2.57 o 
   2   2  18      919.72      978.26     14.11 o 
   3   2  18        3.61        8.64      3.49 o 
   4   2  18       98.01       95.87      5.32 o 
   5   2  18      190.40      207.69      9.24 o 
   6   2  18       49.53       46.92      6.21 o 
   7   2  18        2.83       10.47      8.86 o 
  -7   3  18       13.07       17.17      4.97 o 
  -6   3  18        0.00        2.30      5.73 o 
  -5   3  18       23.99       14.08      3.32 o 
  -4   3  18       78.76       74.39      5.77 o 
  -3   3  18        8.78       11.10      2.23 o 
  -1   3  18        6.28        8.07      2.78 o 
   0   3  18       19.14       18.98      3.31 o 
   1   3  18        2.37        9.42      2.15 o 
   2   3  18        0.62        6.99      2.22 o 
   3   3  18       56.40       38.58      3.49 o 
   4   3  18       44.19       49.98      4.21 o 
   5   3  18       37.08       41.55      6.95 o 
   6   3  18       10.59        9.28      5.35 o 
  -6   4  18       15.96       24.99     21.27 o 
  -5   4  18      161.25      161.37     11.17 o 
  -4   4  18        9.98       13.01      2.36 o 
  -3   4  18       88.99       83.18      5.47 o 
  -2   4  18        7.31       11.43      2.42 o 
  -1   4  18     1164.24     1230.26     15.46 o 
   0   4  18      374.24      354.65     11.13 o 
   1   4  18      388.82      397.43      9.40 o 
   2   4  18        2.53        7.92      2.06 o 
   4   4  18       13.95       12.70      3.47 o 
   5   4  18        6.40        8.44      2.90 o 
   6   4  18       40.21       39.36      7.92 o 
  -5   5  18       19.49       17.85      4.88 o 
  -4   5  18        4.23        8.37      3.52 o 
  -3   5  18      108.39      110.12      8.11 o 
  -2   5  18        8.26        7.24      3.01 o 
  -1   5  18      142.38      131.28      5.70 o 
   0   5  18       27.81       23.76      3.11 o 
   1   5  18      171.73      166.91      8.52 o 
   2   5  18       61.15       55.83      5.94 o 
   3   5  18      139.30      140.16      8.85 o 
   4   5  18       59.47       61.98      6.27 o 
   5   5  18      220.06      246.62     24.02 o 
   6   5  18       14.48        3.61      4.77 o 
  -5   6  18       87.24       86.60     23.17 o 
  -4   6  18        4.00        8.51      3.34 o 
  -3   6  18        2.55        7.12      2.77 o 
  -2   6  18        4.36       12.56      3.27 o 
  -1   6  18       43.73       35.58      4.66 o 
   0   6  18       23.30       21.46      3.93 o 
   1   6  18      132.52      139.31     10.58 o 
   2   6  18      168.00      132.51     11.85 o 
   3   6  18      127.38      136.05     16.60 o 
   4   6  18        3.35        4.29      2.59 o 
   5   6  18       37.05       36.50      8.48 o 
  -4   7  18        6.28       11.16      4.50 o 
  -3   7  18        0.34        8.85      3.24 o 
  -2   7  18        5.71        7.58      3.76 o 
  -1   7  18        0.00        8.97      6.22 o 
   0   7  18       71.57       74.95      8.15 o 
   1   7  18        0.19        8.05      2.75 o 
   2   7  18        4.43        8.44      1.94 o 
   3   7  18        1.30       10.18      3.21 o 
   4   7  18        9.81        4.40      4.41 o 
  -1   8  18       23.03        7.33      7.89 o 
   0   8  18        0.30        1.96      7.04 o 
   1   8  18       29.96        6.59      7.44 o 
  -7   1  19       36.43       37.25      6.31 o 
  -6   1  19        0.04       12.97      5.79 o 
  -5   1  19        3.56        5.72      4.08 o 
  -4   1  19      182.93      163.34      5.79 o 
  -3   1  19        0.67        6.43      3.52 o 
  -2   1  19      196.57      191.42      7.89 o 
  -1   1  19      649.39      683.46     17.57 o 
   0   1  19      337.82      312.91     14.80 o 
   1   1  19        0.52        9.93      4.25 o 
   2   1  19      226.57      206.97      5.98 o 
   3   1  19       85.80       90.01      5.86 o 
   4   1  19      212.75      229.84      8.35 o 
   5   1  19        9.20       10.63      3.93 o 
   6   1  19       53.17       47.31      5.03 o 
   7   1  19       32.53       31.14      8.66 o 
  -7   2  19        0.07       11.53      5.41 o 
  -6   2  19      261.02      276.11     23.47 o 
  -5   2  19      279.46      282.98      8.57 o 
  -4   2  19      558.34      606.96     16.20 o 
  -3   2  19      253.47      255.54     10.88 o 
  -2   2  19       64.95       59.99      4.93 o 
  -1   2  19       71.62       75.55      4.08 o 
   0   2  19      909.03      923.30     17.52 o 
   1   2  19      335.84      372.11      9.08 o 
   2   2  19     1261.01     1311.75     17.25 o 
   3   2  19       31.34       26.06      3.44 o 
   4   2  19       89.53       91.62      5.01 o 
   5   2  19        0.07        4.51      4.92 o 
   6   2  19      337.29      402.54     30.29 o 
   7   2  19      124.36      131.93     25.32 o 
  -7   3  19       20.36       37.04     13.77 o 
  -6   3  19        5.32        3.79      5.95 o 
  -5   3  19        2.13        8.30      2.90 o 
  -4   3  19       88.57       79.18      4.94 o 
  -3   3  19        6.67       13.38      2.13 o 
  -2   3  19       79.46       72.12      4.26 o 
  -1   3  19       53.11       40.50      4.52 o 
   0   3  19        4.24       13.79      2.67 o 
   1   3  19      253.21      254.05      7.64 o 
   2   3  19      455.74      503.29     10.79 o 
   3   3  19      239.26      216.65      8.88 o 
   4   3  19        2.94        9.53      2.07 o 
   5   3  19       28.29       37.17      4.61 o 
   6   3  19        1.67        8.72      3.02 o 
  -6   4  19       27.80       27.54      8.68 o 
  -5   4  19       28.15       20.34      6.27 o 
  -4   4  19       15.93       18.14      2.91 o 
  -3   4  19      386.05      376.06     11.93 o 
  -2   4  19      480.53      468.26     14.14 o 
  -1   4  19      784.39      787.18     14.95 o 
   0   4  19       12.43       10.91      3.93 o 
   1   4  19      214.30      229.02      8.00 o 
   2   4  19        0.61        6.49      2.37 o 
   3   4  19        9.38       10.21      2.83 o 
   4   4  19      123.31      114.43      9.79 o 
   5   4  19        5.82        9.06      2.78 o 
   6   4  19       72.56       76.38     11.53 o 
  -5   5  19        1.20        5.44      3.29 o 
  -4   5  19       36.20       28.65      4.42 o 
  -3   5  19        0.03        6.34      3.23 o 
  -2   5  19        3.95        9.75      2.33 o 
  -1   5  19      226.17      223.06      7.20 o 
   0   5  19      305.37      316.17      8.77 o 
   1   5  19       79.62       69.97      5.10 o 
   2   5  19       19.42       21.28      2.67 o 
   4   5  19       15.02       18.84      3.52 o 
   5   5  19        3.75       12.40      3.29 o 
   6   5  19        1.13        5.57      4.75 o 
  -5   6  19        0.53        4.94      9.62 o 
  -4   6  19      136.76      122.30      9.22 o 
  -3   6  19       71.70       79.44      7.11 o 
  -2   6  19       18.92       11.19      2.50 o 
  -1   6  19        7.86       10.70      3.14 o 
   0   6  19       14.91       20.65      3.66 o 
   1   6  19       51.21       56.81      6.21 o 
   2   6  19       59.55       39.58      4.91 o 
   3   6  19       72.00       83.22      9.50 o 
   4   6  19       19.86       18.77      3.87 o 
   5   6  19        6.30       11.10      4.35 o 
  -4   7  19       14.41        5.86      4.90 o 
  -3   7  19        0.27       10.41      3.39 o 
  -2   7  19        2.85       11.52      4.79 o 
  -1   7  19        0.87        7.53      3.05 o 
   0   7  19       18.33       23.99      4.63 o 
   1   7  19        0.94        9.72      3.31 o 
   2   7  19        0.01        9.76      2.99 o 
   3   7  19       10.29       12.85      3.09 o 
   0   8  19       13.14       26.08     11.93 o 
   1   8  19        2.55       10.08      5.80 o 
  -8   0  20       35.91       41.45     14.47 o 
  -7   0  20       30.02       41.01     10.85 o 
  -6   0  20        0.05        8.38      8.54 o 
  -5   0  20       95.26       77.67     15.23 o 
  -4   0  20      407.20      408.86     15.22 o 
  -3   0  20     2824.88     2872.57     51.79 o 
  -2   0  20      257.22      299.21     21.19 o 
  -1   0  20       76.93       79.06      8.33 o 
   0   0  20      235.75      221.04     13.38 o 
   1   0  20      162.06      137.43     26.91 o 
   2   0  20        2.73        5.44      6.69 o 
   3   0  20       25.28       11.87      6.10 o 
   4   0  20      386.52      415.12     14.21 o 
   5   0  20        5.37        3.77      6.22 o 
   6   0  20      199.86      208.01     12.66 o 
   7   0  20        1.47       14.27     17.07 o 
  -6   1  20        7.07       11.67      6.78 o 
  -5   1  20       51.45       62.42     17.03 o 
  -4   1  20       71.44       60.76      4.12 o 
  -3   1  20      195.51      196.70      9.78 o 
  -2   1  20       13.24       12.23      3.62 o 
  -1   1  20      501.56      477.26     10.16 o 
   0   1  20       45.73       40.20      6.68 o 
   1   1  20       94.57      106.73      5.70 o 
   2   1  20      206.95      206.29      6.14 o 
   3   1  20       11.53       17.16      4.26 o 
   4   1  20       68.92       81.54      6.10 o 
   5   1  20        7.28       21.69      4.32 o 
   6   1  20       38.96       45.51      5.22 o 
   7   1  20       14.96        7.97      7.67 o 
  -7   2  20       22.95       19.94      5.39 o 
  -6   2  20       82.34       96.23      9.22 o 
  -5   2  20      108.04      108.24     17.23 o 
  -4   2  20      849.20      914.04     23.06 o 
  -3   2  20        1.08        8.46      3.26 o 
  -2   2  20      278.58      262.52      7.96 o 
  -1   2  20       96.57      107.48      6.92 o 
   0   2  20      449.72      437.18     17.97 o 
   1   2  20       10.08       10.57      3.02 o 
   2   2  20      752.20      753.23     18.89 o 
   3   2  20      277.05      277.72      8.49 o 
   4   2  20      121.49      126.69     10.17 o 
   5   2  20        1.87       11.94      3.48 o 
   7   2  20      152.51      119.42     64.20 o 
  -7   3  20        2.86        6.93      7.17 o 
  -6   3  20        0.53       16.67      8.25 o 
  -5   3  20       10.99       12.29      3.68 o 
  -4   3  20      173.89      178.60      7.67 o 
  -3   3  20      208.79      215.16      7.36 o 
  -2   3  20        5.60        7.20      2.04 o 
  -1   3  20        6.32       11.49      2.83 o 
   0   3  20      293.73      309.76      8.62 o 
   1   3  20       13.55       12.21      2.20 o 
   2   3  20      168.05      163.67      7.55 o 
   3   3  20      713.45      679.72     16.06 o 
   4   3  20      144.49      156.54      7.25 o 
   5   3  20      151.28      152.04     11.74 o 
   6   3  20        0.36        7.99      3.54 o 
  -6   4  20        3.86       10.19      7.81 o 
  -5   4  20      101.76      117.00     24.33 o 
  -4   4  20       29.78       25.33      3.26 o 
  -3   4  20       68.10       60.94      7.23 o 
  -2   4  20       48.83       33.96      3.09 o 
  -1   4  20        6.20       10.84      3.66 o 
   0   4  20      128.60      114.12      5.50 o 
   1   4  20        0.21        3.65      2.12 o 
   2   4  20       99.05       84.96      5.17 o 
   3   4  20        2.06        8.39      2.16 o 
   4   4  20      293.54      299.59     12.72 o 
   5   4  20      186.35      164.70     11.04 o 
   6   4  20       25.14       15.43      4.79 o 
  -5   5  20      106.74       98.05     12.73 o 
  -4   5  20       16.86       21.70      3.60 o 
  -3   5  20       34.65       26.93      3.54 o 
  -2   5  20       10.42        9.05      1.85 o 
  -1   5  20       47.06       34.70      3.87 o 
   0   5  20      178.76      173.09      6.73 o 
   1   5  20       11.50       20.73      3.48 o 
   2   5  20       23.85       18.73      2.40 o 
   3   5  20        1.69        8.10      2.83 o 
   4   5  20       20.66       19.54      3.82 o 
   5   5  20       22.81       21.87      4.64 o 
   6   5  20        0.69       11.25     10.08 o 
  -4   6  20       12.50       16.53      4.25 o 
  -3   6  20       42.27       34.69      5.39 o 
  -2   6  20        7.14        9.72      3.54 o 
  -1   6  20        8.55       12.63      3.17 o 
   0   6  20       28.17       22.66      3.67 o 
   1   6  20       25.13       21.32      4.78 o 
   2   6  20       10.74       11.99      3.50 o 
   3   6  20       14.88       11.57      2.70 o 
   4   6  20        2.65       16.57      5.51 o 
   5   6  20        0.34       -2.28      5.64 o 
  -4   7  20        0.17       10.53      6.62 o 
  -3   7  20        2.76        9.69      3.10 o 
  -2   7  20       13.57        8.29      3.42 o 
  -1   7  20        6.97        4.92      4.45 o 
   0   7  20        0.77        9.93      4.75 o 
   1   7  20       31.02       22.39      4.82 o 
   2   7  20        0.18       11.77      3.78 o 
   3   7  20        0.35        7.24      4.17 o 
   0   8  20        3.90       11.50      7.36 o 
   1   8  20       28.62       10.85      8.00 o 
  -7   1  21       16.47       26.29      7.69 o 
  -6   1  21        6.37        8.73      5.24 o 
  -5   1  21        2.23       15.81      5.98 o 
  -4   1  21        0.87        1.96      4.07 o 
  -3   1  21      300.69      307.68     20.41 o 
  -2   1  21      207.93      195.38     12.48 o 
  -1   1  21      176.84      172.11      6.97 o 
   0   1  21       68.87       63.42      4.74 o 
   1   1  21       32.19       40.74      4.13 o 
   2   1  21      610.75      645.56     12.66 o 
   3   1  21       45.47       52.33      5.38 o 
   4   1  21        9.25        7.65      5.57 o 
   5   1  21       26.65       17.88      4.08 o 
   6   1  21       14.18       19.10      6.85 o 
   7   1  21       29.89       38.58     19.91 o 
  -7   2  21       64.25       70.23     13.63 o 
  -6   2  21       19.55       22.03      7.50 o 
  -5   2  21      411.57      473.84     43.76 o 
  -4   2  21        6.94        8.35      2.74 o 
  -3   2  21       32.74       24.53      3.32 o 
  -2   2  21       64.50       68.28      4.96 o 
  -1   2  21      318.83      310.86      9.60 o 
   0   2  21      766.11      810.21     11.87 o 
   1   2  21     1357.67     1448.12     14.50 o 
   2   2  21       27.30       28.63      4.08 o 
   3   2  21        7.04       15.24      3.48 o 
   4   2  21      168.25      175.04      7.28 o 
   5   2  21       83.56       88.78      7.58 o 
   6   2  21       54.47       46.40     12.78 o 
   7   2  21       39.27       30.44     13.09 o 
  -6   3  21        4.62        8.58      6.08 o 
  -5   3  21        5.24       13.85      4.86 o 
  -4   3  21       70.59       59.52      5.85 o 
  -3   3  21       96.63      104.04      6.41 o 
  -2   3  21      296.12      299.88      7.61 o 
  -1   3  21       23.41       16.53      2.86 o 
   0   3  21      282.98      299.59      7.62 o 
   1   3  21      216.61      199.53      8.69 o 
   2   3  21      225.97      227.30      9.12 o 
   3   3  21       37.61       38.39      4.71 o 
   4   3  21       13.72       15.72      3.44 o 
   6   3  21        1.10        2.33      2.88 o 
  -6   4  21       50.51       39.78      8.92 o 
  -5   4  21      123.45      142.82     13.17 o 
  -4   4  21       16.06       17.17      3.71 o 
  -3   4  21        5.66       16.21      2.61 o 
  -2   4  21       80.73       62.70      4.72 o 
  -1   4  21       94.79       74.78      4.41 o 
   0   4  21       23.53       33.75      3.54 o 
   1   4  21       57.22       60.11      4.04 o 
   2   4  21        0.01        7.07      2.12 o 
   4   4  21        1.66        8.43      3.12 o 
   5   4  21       30.53       28.10      3.69 o 
   6   4  21        3.77        5.29      4.87 o 
  -5   5  21       16.89       23.30      8.23 o 
  -4   5  21        5.07       11.28      2.93 o 
  -3   5  21      136.73      144.47     17.72 o 
  -2   5  21        0.04        8.51      2.93 o 
  -1   5  21       26.86       19.11      3.50 o 
   0   5  21      100.04       87.01      5.26 o 
   1   5  21        4.86        6.46      2.76 o 
   2   5  21       79.66       81.67      5.37 o 
   3   5  21       12.79       18.66      3.34 o 
   4   5  21       15.16       13.52      3.78 o 
   5   5  21        3.24       10.27      3.31 o 
  -4   6  21       22.11       17.73      4.43 o 
  -3   6  21       26.76       31.27      4.26 o 
  -2   6  21       17.24       17.99      3.47 o 
  -1   6  21      221.74      216.62     12.62 o 
   0   6  21        9.27        9.16      2.50 o 
   1   6  21        9.44       21.23      3.58 o 
   2   6  21        1.12        9.51      3.54 o 
   3   6  21        0.51        3.74      2.89 o 
   4   6  21        2.48       13.88      3.27 o 
  -3   7  21        5.11        7.89      3.51 o 
  -2   7  21        5.37        6.74      4.27 o 
  -1   7  21        0.30        7.61      5.28 o 
   0   7  21        0.46       10.39      4.08 o 
   1   7  21       15.29       20.91      3.66 o 
   2   7  21        1.78        5.87      3.48 o 
   3   7  21        1.68        6.90      8.70 o 
   0   8  21        0.65        9.01      6.96 o 
  -7   0  22        2.50        7.73      6.64 o 
  -6   0  22       25.13       11.20      8.32 o 
  -5   0  22        0.68        8.66      7.90 o 
  -4   0  22        0.23       14.88      4.78 o 
  -3   0  22      586.91      599.38     19.65 o 
  -2   0  22      559.74      546.78     20.71 o 
  -1   0  22      105.49      100.03      8.96 o 
   0   0  22     2941.46     3118.08     34.09 o 
   1   0  22      545.41      568.93     23.42 o 
   2   0  22     5315.04     5888.07     80.20 o 
   3   0  22      195.15      184.05     12.22 o 
   4   0  22       59.74       58.89      7.55 o 
   5   0  22       21.16       27.38     13.04 o 
   6   0  22      200.82      233.55     11.76 o 
   7   0  22      424.25      565.13    113.14 o 
  -7   1  22       11.83       13.67      5.55 o 
  -6   1  22        0.08       13.91      5.68 o 
  -5   1  22       24.75       12.44      4.99 o 
  -4   1  22      150.54      139.27      5.97 o 
  -3   1  22       70.03       56.78      6.05 o 
  -2   1  22       72.29       58.51      4.65 o 
  -1   1  22       10.81       13.30      4.66 o 
   0   1  22       99.94      114.72      6.44 o 
   1   1  22      116.06      110.87      8.14 o 
   2   1  22       14.89       11.82      3.07 o 
   3   1  22      503.15      471.32     12.56 o 
   4   1  22       20.66       30.17      6.00 o 
   5   1  22        0.04       12.72      3.96 o 
   6   1  22       19.01       11.20      3.80 o 
   7   1  22        0.00       10.02      9.41 o 
  -6   2  22        1.32        6.13      4.61 o 
  -5   2  22       12.38       30.16     10.53 o 
  -4   2  22        4.28        6.30      2.54 o 
  -3   2  22       17.12       11.18      2.60 o 
  -2   2  22      297.09      274.70     12.05 o 
  -1   2  22        0.00        5.07      2.46 o 
   0   2  22        0.82        5.37      2.88 o 
   1   2  22       29.48       22.34      4.19 o 
   2   2  22       19.39       16.43      2.55 o 
   3   2  22        0.00        3.15      2.75 o 
   4   2  22       10.01       14.25      3.66 o 
   5   2  22        7.62        6.08      3.38 o 
   6   2  22       29.16       15.74      4.43 o 
   7   2  22        9.84        7.50      6.83 o 
  -6   3  22       85.98       85.63     11.82 o 
  -5   3  22        0.17        8.98      4.34 o 
  -4   3  22       56.25       41.11      3.87 o 
  -3   3  22      231.22      258.97      8.11 o 
  -2   3  22      106.39       98.01      5.27 o 
  -1   3  22     1211.76     1290.85     15.24 o 
   0   3  22      401.07      412.03      9.52 o 
   1   3  22      248.85      262.50      7.90 o 
   2   3  22       51.44       47.36      4.14 o 
   3   3  22       15.64       16.63      3.89 o 
   4   3  22       27.67       24.22      4.15 o 
   5   3  22        8.09       10.06      3.90 o 
   6   3  22       86.61       88.26     10.88 o 
  -5   4  22       31.57       32.40      8.41 o 
  -4   4  22      638.09      739.40     19.20 o 
  -3   4  22        3.29        6.44      3.14 o 
  -2   4  22        0.16        7.34      2.32 o 
  -1   4  22        6.46       12.17      4.85 o 
   0   4  22        4.63        9.10      2.34 o 
   1   4  22       97.76       90.62      4.43 o 
   2   4  22        4.50       10.48      2.32 o 
   3   4  22        8.58       13.59      3.30 o 
   4   4  22      131.56      135.56     14.19 o 
   5   4  22        3.19       11.50      3.52 o 
   6   4  22      186.87      144.58     38.88 o 
  -5   5  22        8.71       14.57      6.93 o 
  -4   5  22        0.30        8.97      2.71 o 
  -3   5  22       26.12       21.51      3.45 o 
  -2   5  22        9.76       11.50      2.45 o 
  -1   5  22        1.87        8.78      2.94 o 
   1   5  22       32.50       21.27      3.40 o 
   2   5  22        2.54        7.28      3.26 o 
   4   5  22        0.00        8.40      3.06 o 
   5   5  22        5.80        7.53      3.12 o 
  -4   6  22        8.36       13.38      5.47 o 
  -3   6  22      133.67      143.49      8.57 o 
  -2   6  22      105.05       87.33      7.15 o 
  -1   6  22      214.58      237.94     11.39 o 
   0   6  22        4.21        9.39      4.17 o 
   1   6  22        0.40        9.21      3.39 o 
   2   6  22        4.28       10.97      3.17 o 
   3   6  22       42.77       31.21      5.37 o 
   4   6  22       81.95       69.74      9.34 o 
  -3   7  22        8.61        6.79      4.71 o 
  -2   7  22        0.63        8.33      3.88 o 
   0   7  22        6.53       13.71      3.78 o 
   1   7  22        4.03        6.05      5.67 o 
   2   7  22        1.63       -2.10      4.83 o 
   3   7  22        6.51        9.32      8.92 o 
  -7   1  23       19.43       17.69     16.38 o 
  -6   1  23        0.12        8.42      5.25 o 
  -5   1  23       13.59       15.66      6.45 o 
  -4   1  23      126.85      120.28      5.87 o 
  -3   1  23       20.94       24.51      4.76 o 
  -2   1  23      254.05      232.08     12.03 o 
  -1   1  23       52.36       52.86      6.01 o 
   1   1  23       18.81       19.56      4.16 o 
   2   1  23       94.08       84.97      5.66 o 
   3   1  23      726.12      755.10     17.10 o 
   4   1  23        0.00       12.67      4.76 o 
   5   1  23       68.88       64.38      9.12 o 
   6   1  23        0.08        9.08      5.15 o 
  -6   2  23        0.65        7.58      4.73 o 
  -5   2  23      111.12      132.61     19.97 o 
  -4   2  23      157.32      143.48      6.16 o 
  -3   2  23      988.92      959.51     14.45 o 
  -2   2  23       87.48       68.68      4.78 o 
  -1   2  23      402.99      363.02     10.20 o 
   0   2  23       20.12       18.00      3.82 o 
   2   2  23       16.80       14.89      2.86 o 
   3   2  23        0.93        5.86      2.78 o 
   4   2  23      119.98      111.18      7.26 o 
   5   2  23        6.86       12.06      3.95 o 
   6   2  23       92.04       74.30      9.26 o 
   7   2  23        4.63       12.18      6.36 o 
  -6   3  23      155.00      179.42     21.13 o 
  -5   3  23        6.83       18.21      6.84 o 
  -4   3  23       89.35       68.91      4.95 o 
  -3   3  23      199.06      207.05      7.75 o 
  -2   3  23       48.05       46.55      4.61 o 
  -1   3  23        0.30        7.10      2.70 o 
   0   3  23      243.13      232.88      7.29 o 
   1   3  23       10.16       10.25      2.13 o 
   2   3  23       17.46       20.14      2.89 o 
   3   3  23       36.65       37.82      4.04 o 
   4   3  23       55.71       53.75      5.04 o 
   5   3  23       10.79       21.76      3.71 o 
   6   3  23       37.20       28.56      7.06 o 
  -5   4  23      164.25      137.93     14.06 o 
  -4   4  23       46.29       35.26      4.16 o 
  -3   4  23        6.32       10.09      2.22 o 
  -2   4  23       15.78       18.76      2.90 o 
   0   4  23       56.66       55.92      4.43 o 
   1   4  23       13.48       10.84      2.70 o 
   2   4  23       22.10       28.04      3.88 o 
   3   4  23       59.37       59.07      5.57 o 
   4   4  23       54.92       53.18      5.55 o 
   5   4  23        9.41        7.17      2.68 o 
   6   4  23        7.32       10.10      5.57 o 
  -4   5  23        0.87        6.64      3.30 o 
  -3   5  23        3.48        6.86      2.35 o 
  -2   5  23       49.24       35.43      5.04 o 
  -1   5  23        6.96        9.07      2.56 o 
   0   5  23       56.57       56.04      4.86 o 
   1   5  23        4.05        6.97      2.53 o 
   2   5  23        5.11       10.07      3.18 o 
   3   5  23       41.48       43.32      5.69 o 
   4   5  23      141.89      147.84     16.29 o 
   5   5  23        8.95        9.85      3.80 o 
  -4   6  23       59.59       53.31     12.10 o 
  -3   6  23       21.11       18.63      4.68 o 
  -2   6  23        2.38        7.97      2.61 o 
  -1   6  23       50.43       47.48      4.57 o 
   0   6  23       42.89       40.21     11.07 o 
   1   6  23       40.92       50.11      5.72 o 
   2   6  23        2.93       11.58      4.01 o 
   3   6  23       25.37       21.76      4.14 o 
   4   6  23       22.33        8.76      4.68 o 
  -3   7  23       18.21       14.02      5.13 o 
  -2   7  23        0.00        5.06      3.56 o 
  -1   7  23        9.37       22.60      6.15 o 
   0   7  23        8.86        5.14      6.51 o 
   3   7  23        0.12       16.82     10.53 o 
  -7   0  24       85.26       81.70     20.61 o 
  -6   0  24       62.54       80.11     14.82 o 
  -5   0  24      198.40      197.07     24.16 o 
  -4   0  24      332.83      357.73     14.83 o 
  -3   0  24        4.13       12.12     16.47 o 
  -2   0  24       43.16       37.12      7.07 o 
  -1   0  24      563.62      571.11     19.27 o 
   0   0  24     1193.14     1265.13     46.18 o 
   1   0  24      875.26      872.58     35.21 o 
   2   0  24        0.02        7.89      3.77 o 
   3   0  24       43.73       34.93      7.77 o 
   4   0  24      114.43      135.48      9.83 o 
   5   0  24       88.72       94.58     22.61 o 
   6   0  24      163.40      168.91     16.11 o 
  -7   1  24        4.97       16.28      8.62 o 
  -6   1  24       12.22       15.46      6.13 o 
  -5   1  24        2.01       11.02      6.23 o 
  -4   1  24       22.41       23.02      3.48 o 
  -3   1  24      198.39      177.87      9.14 o 
  -2   1  24        2.61        8.10      3.25 o 
  -1   1  24      725.34      745.40     17.03 o 
   0   1  24      120.14      119.85      7.24 o 
   1   1  24      139.75      126.71      8.54 o 
   2   1  24       15.23       22.56      3.13 o 
   3   1  24      137.93      128.44      8.09 o 
   4   1  24       48.23       51.23      7.65 o 
   5   1  24        0.06        8.88      3.76 o 
   6   1  24        9.61       10.39      6.76 o 
  -6   2  24       17.89       24.13      7.06 o 
  -5   2  24        5.01       11.84      6.77 o 
  -4   2  24        4.36       14.84      3.18 o 
  -3   2  24      286.89      318.89      7.43 o 
  -2   2  24       36.01       26.72      4.00 o 
  -1   2  24      155.47      151.98      5.93 o 
   0   2  24       63.42       52.91      3.69 o 
   1   2  24      147.52      136.08      6.59 o 
   2   2  24      468.84      456.90     11.17 o 
   3   2  24        3.61        8.25      3.40 o 
   4   2  24       52.28       53.94      4.85 o 
   5   2  24        6.18       13.93      3.82 o 
   6   2  24        7.14       10.39      3.87 o 
  -6   3  24        0.07        1.78      5.83 o 
  -5   3  24        0.10        6.83      4.33 o 
  -4   3  24       14.48       17.30      3.26 o 
  -3   3  24        5.64        6.94      2.27 o 
  -2   3  24      106.20      109.48      5.87 o 
  -1   3  24       10.79       14.92      2.62 o 
   0   3  24       51.55       40.05      3.37 o 
   1   3  24        0.09        7.25      2.32 o 
   2   3  24       50.15       40.52      4.28 o 
   3   3  24       80.14       64.71      5.93 o 
   4   3  24        9.29        9.04      2.96 o 
   5   3  24        8.08       19.30      4.39 o 
   6   3  24        0.11       11.29      4.13 o 
  -5   4  24      139.46      173.31     20.75 o 
  -4   4  24      124.02      127.48      9.63 o 
  -3   4  24        4.75        6.16      1.86 o 
  -2   4  24       41.33       42.36      4.08 o 
  -1   4  24       19.48       18.72      2.82 o 
   0   4  24       30.84       30.67      3.57 o 
   1   4  24      277.42      291.06      8.26 o 
   2   4  24        7.57       10.08      2.50 o 
   3   4  24       26.19       23.81      4.10 o 
   4   4  24       41.80       39.42      5.23 o 
   5   4  24        7.36       15.05      3.49 o 
   6   4  24        0.10        2.67      6.99 o 
  -4   5  24      123.05      115.27     11.48 o 
  -3   5  24       22.35       17.12      3.46 o 
  -2   5  24       52.62       59.64      5.20 o 
  -1   5  24       31.49       22.93      3.72 o 
   0   5  24       59.02       58.62      4.76 o 
   1   5  24       14.89       16.49      3.16 o 
   2   5  24       26.08       33.79      4.58 o 
   3   5  24        7.34       12.10      2.94 o 
   4   5  24       23.82       20.48      3.76 o 
   5   5  24       92.16       95.56     17.66 o 
  -4   6  24       13.13       16.27      8.12 o 
  -3   6  24        1.97        8.71      3.03 o 
  -2   6  24        0.00        9.50      2.87 o 
  -1   6  24        3.03       12.22      2.81 o 
   0   6  24        9.90       15.05      3.10 o 
   2   6  24      105.88      124.18     12.95 o 
   3   6  24        6.40       15.03      5.27 o 
  -2   7  24       17.80       25.98     11.60 o 
  -1   7  24        0.03        7.20      7.83 o 
   0   7  24        5.05       13.96      9.26 o 
  -7   1  25       62.91       54.00     18.33 o 
  -6   1  25       89.24      129.20     12.70 o 
  -5   1  25        2.57        8.37     11.43 o 
  -4   1  25      211.61      195.46      8.04 o 
  -3   1  25      127.90      119.46     12.07 o 
  -2   1  25       31.49       25.62      5.03 o 
  -1   1  25      499.77      493.52     15.15 o 
   0   1  25      203.43      213.62     10.03 o 
   1   1  25      578.50      589.42     17.63 o 
   2   1  25      460.74      476.03     16.56 o 
   3   1  25      305.82      293.14     10.91 o 
   4   1  25        0.16        5.14      3.40 o 
   5   1  25        0.19        5.39      2.96 o 
   6   1  25       34.99       28.82      6.92 o 
  -6   2  25        0.03        3.56      4.52 o 
  -5   2  25       25.88       40.09     15.82 o 
  -4   2  25       47.48       39.24      4.61 o 
  -3   2  25       27.42       26.67      3.98 o 
  -2   2  25       72.78       64.86      5.13 o 
  -1   2  25        1.42        3.65      2.27 o 
   0   2  25      406.13      450.23      9.73 o 
   1   2  25      256.37      248.04      7.84 o 
   2   2  25      787.94      901.77     13.39 o 
   3   2  25      104.15      113.01      6.95 o 
   4   2  25        7.46       20.81      4.03 o 
   5   2  25        7.41       21.75      4.28 o 
   6   2  25      129.57      115.95     26.84 o 
  -5   3  25       77.45       43.97      9.06 o 
  -4   3  25        0.14        6.83      2.38 o 
  -3   3  25       23.78       23.61      3.63 o 
  -2   3  25        0.10        3.01      2.37 o 
  -1   3  25       21.61       17.13      2.76 o 
   0   3  25       65.12       63.91      4.14 o 
   1   3  25        2.15       10.82      2.63 o 
   2   3  25      163.00      166.06      7.45 o 
   3   3  25       77.72       83.69      8.25 o 
   4   3  25       17.15       16.53      3.59 o 
   5   3  25        2.13        5.45      3.91 o 
   6   3  25        7.91        5.58      3.83 o 
  -5   4  25        7.66       24.49      9.44 o 
  -4   4  25        1.06        6.40      2.63 o 
  -3   4  25        0.08        8.74      3.84 o 
  -2   4  25       36.46       42.49      5.49 o 
  -1   4  25       15.60       22.05      2.99 o 
   0   4  25        0.55        8.25      2.72 o 
   1   4  25       42.29       30.88      4.00 o 
   2   4  25        0.00        4.88      2.35 o 
   3   4  25       24.70       17.61      3.39 o 
   4   4  25        0.05       12.39      5.05 o 
   5   4  25        2.40        8.98      2.66 o 
  -4   5  25       41.36       32.35      5.15 o 
  -3   5  25       30.55       31.13      4.20 o 
  -2   5  25       45.45       43.61      4.18 o 
  -1   5  25       52.33       45.09      4.51 o 
   1   5  25        0.10        6.72      2.74 o 
   2   5  25        5.41       11.27      3.70 o 
   3   5  25        7.96        9.15      3.58 o 
   4   5  25       62.12       46.89      7.21 o 
   5   5  25       22.27       16.15      5.88 o 
  -4   6  25      127.27       80.01     28.54 o 
  -3   6  25        3.24        8.01      2.60 o 
  -2   6  25       16.19       16.53      3.45 o 
  -1   6  25        0.77        9.27      3.02 o 
   0   6  25       29.53       20.68      6.13 o 
   1   6  25      112.78      106.01     11.36 o 
   2   6  25       68.79       57.88      7.27 o 
   3   6  25        0.00        6.03      9.70 o 
  -1   7  25        2.02       -4.67      6.51 o 
   0   7  25       22.51        7.08      6.61 o 
  -5   0  26       85.69       76.77     15.09 o 
  -4   0  26       22.61       14.12     12.27 o 
  -3   0  26      511.51      485.97     18.03 o 
  -2   0  26      737.59      706.47     19.15 o 
  -1   0  26      869.41      834.19     32.61 o 
   0   0  26        0.50       19.00      6.56 o 
   1   0  26      154.74      137.23     12.10 o 
   2   0  26        9.91        6.01      3.59 o 
   3   0  26        0.21        9.32      3.75 o 
   4   0  26       27.33       22.42      4.55 o 
   5   0  26       37.86       34.03      9.37 o 
   6   0  26       43.27       24.90     11.33 o 
  -6   1  26      125.44      129.84     37.34 o 
  -4   1  26       41.35       27.24      6.42 o 
  -3   1  26        0.03        4.81      5.06 o 
  -2   1  26       36.05       34.73      3.72 o 
  -1   1  26       71.83       59.03      5.05 o 
   0   1  26      375.71      385.55     16.04 o 
   2   1  26        8.91       14.84      4.20 o 
   3   1  26      388.95      428.88     21.25 o 
   4   1  26        0.51        6.25      3.24 o 
   5   1  26        1.12       12.66      3.75 o 
   6   1  26        3.21        5.76      4.36 o 
  -6   2  26       25.57       19.68      6.30 o 
  -5   2  26       24.45       19.91      7.03 o 
  -4   2  26      313.98      382.93     15.19 o 
  -3   2  26       45.63       45.36      6.22 o 
  -2   2  26       56.34       62.86      5.19 o 
  -1   2  26       42.23       37.39      3.19 o 
   0   2  26      496.11      484.41     12.31 o 
   1   2  26        6.84       10.96      2.36 o 
   2   2  26      288.07      300.20     10.01 o 
   3   2  26        1.88        9.87      3.64 o 
   4   2  26        0.64        4.66      3.45 o 
   5   2  26       12.53       14.41      4.99 o 
   6   2  26       17.90        8.46      3.65 o 
  -5   3  26        7.00       10.55      4.87 o 
  -4   3  26        8.17       12.23      3.14 o 
  -3   3  26      106.50      103.78      6.39 o 
  -2   3  26        5.79        8.47      3.00 o 
  -1   3  26      110.63      108.06      6.17 o 
   0   3  26        7.98       11.68      2.80 o 
   1   3  26        9.61        9.66      2.29 o 
   2   3  26        0.30        5.27      2.76 o 
   3   3  26       35.94       41.20      4.64 o 
   4   3  26        5.69       15.21      3.93 o 
   5   3  26        0.32        9.68      3.68 o 
   6   3  26        0.21        5.25      5.08 o 
  -4   4  26      218.69      224.09     21.35 o 
  -3   4  26      331.36      362.23     26.64 o 
  -2   4  26       13.86       10.88      2.58 o 
  -1   4  26        2.82       10.14      3.13 o 
   0   4  26        7.87       16.27      3.01 o 
   1   4  26       71.29       76.93      5.05 o 
   2   4  26       10.26       14.39      3.05 o 
   3   4  26       43.94       53.07      5.65 o 
   4   4  26        0.04        4.46      2.97 o 
   5   4  26        0.42        7.51      4.17 o 
  -4   5  26       18.12       19.77      4.77 o 
  -3   5  26       73.60       69.48      7.60 o 
  -2   5  26        5.30        9.30      2.15 o 
  -1   5  26       69.72       58.77      5.01 o 
   0   5  26        8.21       12.53      2.98 o 
   1   5  26       84.35       66.49      6.38 o 
   2   5  26        8.04       15.04      3.06 o 
   3   5  26       31.70       28.06      4.77 o 
   4   5  26        9.45        6.98      3.97 o 
  -3   6  26       17.29       11.77      3.38 o 
  -2   6  26        0.00        7.48      2.93 o 
   0   6  26        6.65        9.29      2.86 o 
   1   6  26        7.88        7.98      3.90 o 
   2   6  26       85.42       54.17     18.82 o 
   3   6  26        1.18       14.33      9.99 o 
  -6   1  27        2.61       17.23     13.92 o 
  -5   1  27        7.89       15.96      7.61 o 
  -4   1  27        2.82       14.98      3.87 o 
  -3   1  27      359.23      369.56     14.43 o 
  -2   1  27       14.40        9.60      3.75 o 
  -1   1  27      305.21      346.36     11.85 o 
   0   1  27       14.85       21.82      3.68 o 
   1   1  27      357.65      358.14     11.31 o 
   2   1  27       39.70       39.30      5.27 o 
   3   1  27       32.33       43.98      6.58 o 
   4   1  27       22.90       22.55      4.39 o 
   5   1  27       58.37       66.68      6.36 o 
   6   1  27       18.76       10.86      5.46 o 
  -6   2  27       73.39       51.07     16.76 o 
  -5   2  27       82.27       95.78     10.76 o 
  -4   2  27       10.33       18.55      4.44 o 
  -3   2  27       10.40       14.29      4.02 o 
  -2   2  27       16.42       18.21      3.07 o 
  -1   2  27       82.92       95.91      5.67 o 
   0   2  27      199.10      221.79      9.92 o 
   1   2  27      136.49      149.11      7.62 o 
   2   2  27        0.99        3.03      2.99 o 
   3   2  27        0.14        6.67      3.42 o 
   4   2  27       36.96       25.94      4.25 o 
   5   2  27        8.20       10.86      6.74 o 
   6   2  27       36.53       20.59     10.82 o 
  -5   3  27        8.56       17.72      5.33 o 
  -4   3  27       13.70        9.64      2.83 o 
  -3   3  27        1.01        4.91      1.96 o 
  -2   3  27        8.33       11.81      2.91 o 
  -1   3  27       59.16       55.96      4.30 o 
   0   3  27       26.85       23.95      3.35 o 
   1   3  27        2.22        8.45      2.22 o 
   2   3  27       32.21       18.73      3.58 o 
   3   3  27        0.84        6.86      3.32 o 
   4   3  27       64.28       55.77      5.02 o 
   5   3  27      118.77      110.97     15.45 o 
  -4   4  27        1.48        7.42      2.95 o 
  -3   4  27      130.47      120.17     12.21 o 
  -2   4  27        0.73        6.81      2.42 o 
  -1   4  27        0.13        6.47      2.09 o 
   0   4  27       28.92       22.47      2.91 o 
   1   4  27        7.23       11.28      2.95 o 
   2   4  27        9.43        6.62      2.78 o 
   3   4  27       22.99       27.00      8.16 o 
   4   4  27      187.81      243.23     17.27 o 
   5   4  27        0.00        8.38      7.96 o 
  -4   5  27       14.08        3.54      6.07 o 
  -3   5  27        6.47       10.89      2.75 o 
  -2   5  27      156.41      147.28     19.46 o 
  -1   5  27       24.24       28.26      3.60 o 
   0   5  27       42.20       39.71      4.47 o 
   2   5  27        3.83       10.70      5.27 o 
   3   5  27       81.70       70.57      8.79 o 
   4   5  27        9.27       16.47      9.96 o 
  -3   6  27       26.02       10.75      5.57 o 
  -2   6  27        3.18        8.09      3.20 o 
  -1   6  27       14.38       12.58      3.21 o 
   0   6  27       10.45       16.22      4.37 o 
   2   6  27        1.31        7.39      8.91 o 
  -6   0  28        9.79       19.80     12.52 o 
  -5   0  28       33.21       36.75     13.16 o 
  -4   0  28      169.97      184.58     14.47 o 
  -3   0  28       90.33       79.03     17.25 o 
  -2   0  28        6.76        7.83      5.15 o 
  -1   0  28        1.54        8.93      5.79 o 
   0   0  28        0.01       15.02      4.81 o 
   1   0  28      110.59      105.05     10.88 o 
   2   0  28        2.65        8.03      5.68 o 
   3   0  28      129.38      125.62     14.74 o 
   4   0  28        0.39       10.84      4.96 o 
   5   0  28       11.71       15.50      7.05 o 
   6   0  28       72.70       78.65     21.00 o 
  -6   1  28       30.46       40.16     13.94 o 
  -5   1  28       44.63       49.06     10.14 o 
  -4   1  28        9.63       10.27      3.59 o 
  -3   1  28      110.92      125.00     12.50 o 
  -2   1  28        4.16       13.31      3.35 o 
  -1   1  28      399.85      440.75     15.36 o 
   0   1  28      206.05      204.65     10.97 o 
   1   1  28      166.65      183.53     11.50 o 
   2   1  28        5.13       14.10      3.53 o 
   3   1  28       24.89       21.10      4.02 o 
   4   1  28        0.23       10.38      3.73 o 
   5   1  28        0.90       10.60      4.22 o 
  -6   2  28      176.50      168.09     38.06 o 
  -5   2  28        4.28       14.10     12.22 o 
  -4   2  28        0.12        3.32      3.18 o 
  -3   2  28       13.18       12.40      3.08 o 
  -2   2  28       18.40       11.53      2.93 o 
  -1   2  28       53.98       50.28      3.96 o 
   0   2  28        2.07        8.44      3.18 o 
   1   2  28       58.50       56.33      5.11 o 
   2   2  28       12.89       19.72      2.92 o 
   3   2  28       53.77       53.70      5.38 o 
   4   2  28        1.16        9.95      4.17 o 
   5   2  28       20.24       17.19      4.41 o 
  -5   3  28        0.40        7.12      5.74 o 
  -4   3  28       71.04       65.46      6.86 o 
  -3   3  28       12.97       14.07      3.00 o 
  -2   3  28       20.89       20.41      2.91 o 
  -1   3  28        3.57       12.17      2.15 o 
   0   3  28        7.85       14.53      2.68 o 
   1   3  28       24.40       12.45      2.82 o 
   2   3  28      166.03      170.01      8.81 o 
   3   3  28      293.40      343.33     24.29 o 
   4   3  28       14.84       16.11      5.05 o 
   5   3  28       48.59       38.95      8.90 o 
  -4   4  28        1.35        7.67      8.36 o 
  -3   4  28       71.69       62.76      6.34 o 
  -2   4  28        2.33       10.89      2.85 o 
   0   4  28      277.89      284.47     15.62 o 
   1   4  28      307.11      316.18     15.20 o 
   3   4  28        6.30       10.28      3.88 o 
   4   4  28       10.91       16.10      3.80 o 
  -4   5  28        8.22       10.20      5.52 o 
  -3   5  28       13.45       13.72      3.04 o 
  -2   5  28        3.10        9.00      2.80 o 
  -1   5  28        9.09       14.58      3.47 o 
   0   5  28        2.50        9.72      2.73 o 
   1   5  28        1.79        4.82      2.17 o 
   2   5  28      129.33      132.04     11.95 o 
   3   5  28        0.07       16.71      8.04 o 
  -2   6  28        2.64       10.31      3.63 o 
  -1   6  28       27.02       16.21      4.76 o 
   2   6  28        0.03       17.62     10.00 o 
  -6   1  29       46.35       38.44     14.80 o 
  -5   1  29       26.59       28.83      9.44 o 
  -4   1  29       50.83       59.14      8.33 o 
  -3   1  29       89.99      101.25      9.46 o 
  -2   1  29        4.30       11.97      3.81 o 
  -1   1  29        7.72        7.74      4.55 o 
   0   1  29      208.90      203.31     11.82 o 
   1   1  29       11.52       12.59      3.94 o 
   2   1  29       22.34       27.68      4.00 o 
   3   1  29       37.37       28.57      4.43 o 
   4   1  29        4.14       12.92      3.86 o 
   5   1  29       44.23       30.30      7.15 o 
  -6   2  29       11.00        7.46      8.08 o 
  -5   2  29        4.36       15.38      5.13 o 
  -4   2  29      103.87      122.16     14.59 o 
  -3   2  29      169.66      173.39      8.93 o 
  -2   2  29      313.72      315.17     13.23 o 
  -1   2  29       86.33       91.75      6.71 o 
   2   2  29       24.36       31.80      4.01 o 
   3   2  29       63.26       56.08      7.62 o 
   4   2  29       16.74       26.94      4.34 o 
   5   2  29        6.18        5.82      7.22 o 
  -5   3  29        1.50       12.26      4.11 o 
  -4   3  29       70.73       67.92      7.52 o 
  -3   3  29        2.37        8.80      3.11 o 
  -2   3  29       53.02       49.82      5.93 o 
  -1   3  29       26.74       19.33      3.13 o 
   0   3  29        0.11        9.00      2.85 o 
   1   3  29       48.21       38.55      5.07 o 
   2   3  29       16.51       12.12      3.17 o 
   3   3  29      117.56      103.91     10.88 o 
   4   3  29       42.86       42.33      6.92 o 
   5   3  29        9.23       28.23     15.32 o 
  -4   4  29       87.41       76.84     28.35 o 
  -3   4  29        3.52        9.83      2.82 o 
  -2   4  29       59.66       46.15      4.68 o 
  -1   4  29        5.53       10.89      4.46 o 
   0   4  29      145.87      143.09     12.00 o 
   1   4  29        1.84       10.97      3.23 o 
   2   4  29       25.14       15.39      4.55 o 
   3   4  29       61.97       55.21      6.48 o 
   4   4  29       10.99        3.71      5.17 o 
  -4   5  29        2.30       10.42     10.85 o 
  -3   5  29       55.81       36.05      6.53 o 
  -2   5  29       20.14       21.36      3.72 o 
  -1   5  29       34.32       24.71      3.78 o 
   0   5  29        7.66        8.51      3.26 o 
   1   5  29        0.18        8.42      3.00 o 
   2   5  29        3.68       12.04      8.19 o 
   3   5  29       26.07       39.90     14.58 o 
  -1   6  29        0.01        7.61      4.86 o 
  -5   0  30       26.19       19.17     12.90 o 
  -4   0  30      101.65      106.25     24.96 o 
  -3   0  30       32.82       41.81      8.68 o 
  -2   0  30        1.35        4.45      4.18 o 
  -1   0  30        7.64       17.44      6.02 o 
   0   0  30        7.93        8.64      4.60 o 
   1   0  30       14.00        9.60      4.01 o 
   2   0  30        0.84        9.61      5.65 o 
   3   0  30       15.24        9.12      4.38 o 
   4   0  30       12.86       15.18      5.29 o 
   5   0  30       10.19       18.11     10.70 o 
  -5   1  30       23.89       26.33     21.95 o 
  -4   1  30       18.22       18.70      4.40 o 
  -3   1  30       20.52       25.61      6.48 o 
  -2   1  30        0.83       10.76      2.90 o 
  -1   1  30        2.09       13.16      3.69 o 
   0   1  30       31.62       24.47      3.57 o 
   1   1  30       41.40       26.92      3.70 o 
   2   1  30       17.18       26.56      3.99 o 
   3   1  30        5.68        7.74      3.01 o 
   4   1  30       37.88       28.92      4.24 o 
   5   1  30       19.10       13.70      5.53 o 
  -5   2  30        0.75        5.73      7.37 o 
  -4   2  30        6.55       16.99      6.79 o 
  -3   2  30        0.24        9.21      3.19 o 
  -2   2  30       16.93       17.39      3.10 o 
  -1   2  30       71.49       56.25      5.62 o 
   1   2  30       85.76       95.51      8.26 o 
   2   2  30      110.31      111.32     11.44 o 
   3   2  30       13.57       12.33      3.35 o 
   4   2  30       65.57       53.24     11.14 o 
   5   2  30        0.43       12.37      6.69 o 
  -5   3  30        4.07        2.54      4.16 o 
  -4   3  30        1.22       10.28      4.82 o 
  -3   3  30      147.83      148.54      7.83 o 
  -2   3  30        4.12       10.07      3.38 o 
  -1   3  30      181.92      191.15     12.44 o 
   0   3  30       85.60       68.26      4.89 o 
   1   3  30      160.59      164.98     10.30 o 
   2   3  30       62.52       48.87      4.84 o 
   3   3  30        4.45        7.86      3.35 o 
   4   3  30       10.37       13.14      4.50 o 
  -4   4  30        2.19       12.28      5.64 o 
  -3   4  30       15.01       13.32      2.65 o 
  -2   4  30        0.47        7.32      2.14 o 
  -1   4  30       46.52       38.31      4.46 o 
   0   4  30       96.33       94.33      9.69 o 
   1   4  30       17.97       15.84      3.84 o 
   2   4  30       31.06       19.48      3.31 o 
   3   4  30        0.42        2.94      4.78 o 
  -3   5  30        3.50        9.22      5.27 o 
  -2   5  30        9.28        8.25      2.70 o 
  -1   5  30       67.28       71.68      7.49 o 
   0   5  30        3.82       10.30      3.54 o 
   1   5  30        9.36       19.95      6.92 o 
   2   5  30      109.50      114.69     27.94 o 
  -5   1  31       42.03       45.68     14.49 o 
  -4   1  31        0.23       10.84      4.35 o 
  -3   1  31       15.05       23.30      4.71 o 
  -1   1  31        3.80        9.94      2.62 o 
   0   1  31        5.02        5.59      2.38 o 
   1   1  31       12.87       23.55      3.59 o 
   2   1  31        0.22        7.59      2.86 o 
   3   1  31       61.70       66.24      8.00 o 
   4   1  31        8.94       20.51      3.70 o 
   5   1  31       68.20       42.42      9.94 o 
  -5   2  31        0.00        7.16      8.40 o 
  -4   2  31       24.37       31.18      6.68 o 
  -3   2  31        7.33       13.32      3.79 o 
  -2   2  31       80.16       90.51      8.40 o 
  -1   2  31        3.07        8.34      2.51 o 
   0   2  31        7.00        9.39      2.66 o 
   1   2  31      176.25      172.43     11.34 o 
   2   2  31       69.25       61.31      5.89 o 
   3   2  31       19.70       12.18      3.63 o 
   4   2  31       24.59       23.86      5.01 o 
  -4   3  31       16.25        2.87      4.55 o 
  -3   3  31       52.24       48.48      7.46 o 
  -2   3  31       11.39       13.88      3.54 o 
  -1   3  31      256.13      278.08     16.50 o 
   0   3  31       49.60       43.27      4.21 o 
   1   3  31      134.22      124.11      7.93 o 
   2   3  31        6.16        8.82      3.32 o 
   3   3  31       25.90       19.57      3.95 o 
  -4   4  31       15.52       17.11      7.75 o 
  -3   4  31       30.93       17.58      4.19 o 
  -2   4  31       60.92       52.16      6.28 o 
  -1   4  31       73.95       61.04      8.84 o 
   0   4  31        0.21        5.66      2.47 o 
   1   4  31       11.00       14.81      3.48 o 
   2   4  31       16.45       18.81      3.82 o 
  -3   5  31        8.83       14.84      6.56 o 
  -2   5  31       17.54       15.31      4.12 o 
  -1   5  31        2.00       12.62      4.39 o 
   0   5  31       27.02       17.75      5.66 o 
   2   5  31       11.32       17.26     12.20 o 
  -4   0  32      273.63      338.47     27.38 o 
  -3   0  32       38.60       40.03      8.45 o 
  -2   0  32      160.34      178.77     18.17 o 
  -1   0  32       40.07       43.13      8.19 o 
   0   0  32        1.67       11.65      4.94 o 
   1   0  32       52.66       40.70     10.10 o 
   2   0  32      110.70       93.11     12.86 o 
   3   0  32      223.22      213.37     25.98 o 
   4   0  32       93.99      118.09     20.54 o 
  -4   1  32        6.93        5.60      4.34 o 
  -3   1  32       68.52       57.38      6.66 o 
  -2   1  32        1.35        6.23      3.25 o 
  -1   1  32       63.18       55.52      6.32 o 
   0   1  32        2.64       10.37      2.52 o 
   1   1  32       74.20       79.80      8.58 o 
   2   1  32        2.78        8.74      3.13 o 
   3   1  32        2.78        8.77      3.45 o 
   4   1  32       16.23       19.65      5.74 o 
  -4   2  32        9.52       11.60      4.38 o 
  -3   2  32       71.09       59.17      5.51 o 
  -2   2  32        6.97       13.28      5.13 o 
  -1   2  32       12.04       12.85      2.79 o 
   0   2  32        2.35       10.49      3.15 o 
   2   2  32       56.33       58.60      8.60 o 
   3   2  32       77.59       64.79      7.45 o 
   4   2  32       15.55        4.04      7.07 o 
  -4   3  32        3.92        8.12      9.11 o 
  -3   3  32       40.14       41.39      6.66 o 
  -2   3  32        3.03       14.26      3.28 o 
  -1   3  32       13.66       21.56      3.20 o 
   0   3  32       21.23       23.26      3.67 o 
   1   3  32        1.07        7.36      2.74 o 
   2   3  32        0.57        4.66      3.28 o 
   3   3  32       17.60       11.73      5.89 o 
  -3   4  32      170.05      151.11     20.31 o 
  -2   4  32      158.90      175.33     16.08 o 
  -1   4  32       36.02       22.96      4.24 o 
   0   4  32       12.47       20.11      3.86 o 
   1   4  32        3.74        9.16      3.21 o 
   2   4  32       22.65       17.27      4.30 o 
  -1   5  32       13.64       10.42      4.80 o 
   0   5  32        4.88       18.20      6.04 o 
   1   5  32        3.46        4.94      5.62 o 
  -4   1  33       16.34       46.82     16.84 o 
  -3   1  33       14.03       17.22      5.44 o 
  -2   1  33       15.14        8.90      3.67 o 
  -1   1  33        2.20        9.34      2.35 o 
   0   1  33       19.17       21.24      4.23 o 
   1   1  33        2.73        7.21      3.03 o 
   2   1  33       63.24       64.93      5.92 o 
   3   1  33        4.73       10.44      3.67 o 
   4   1  33       12.48       17.45      8.14 o 
  -4   2  33       88.35       51.32     28.79 o 
  -3   2  33        6.92       12.33      3.71 o 
  -2   2  33        5.99       12.70      2.99 o 
  -1   2  33       17.07       19.05      3.25 o 
   0   2  33        8.57       18.42      3.48 o 
   1   2  33        0.52       10.68      4.00 o 
   2   2  33       16.04       17.34      3.88 o 
   3   2  33       10.71       23.80      6.09 o 
   4   2  33        4.29       -2.73      6.42 o 
  -2   3  33        6.98        8.42      3.33 o 
  -1   3  33       12.99       16.42      2.95 o 
   0   3  33       69.95       64.56      6.10 o 
   1   3  33      112.89       98.20      9.55 o 
   2   3  33       23.47       12.24      4.05 o 
   3   3  33        2.92        2.38      4.83 o 
  -3   4  33       74.62       52.81     14.24 o 
  -2   4  33       21.73       14.13      4.35 o 
  -1   4  33       21.08       16.04      4.13 o 
   0   4  33       29.56       17.97      4.32 o 
   1   4  33       26.97       14.16      5.92 o 
   2   4  33       40.82       17.77     11.01 o 
   0   5  33       15.49        7.06      6.74 o 
  -3   0  34        5.06       12.94      6.04 o 
  -2   0  34      146.54      165.08     27.65 o 
  -1   0  34       12.97       13.83      5.60 o 
   0   0  34       14.89       10.23      3.87 o 
   1   0  34      326.95      385.55     70.26 o 
   2   0  34      184.50      247.82     59.55 o 
   3   0  34        0.48        1.82      6.00 o 
  -3   1  34        6.27       10.56      3.79 o 
  -2   1  34        2.92        8.83      3.46 o 
  -1   1  34        0.15        5.12      2.77 o 
   0   1  34        0.01        7.59      2.51 o 
   2   1  34       15.62       13.47      4.03 o 
   3   1  34        3.56        5.34      6.54 o 
  -3   2  34        9.78       11.62      4.89 o 
  -2   2  34       10.17       10.05      3.60 o 
  -1   2  34        4.16       12.43      2.72 o 
   0   2  34        2.19        8.42      3.27 o 
   1   2  34        0.04        7.51      2.87 o 
   2   2  34       15.18       14.80      3.28 o 
   3   2  34       87.42       31.77     18.98 o 
  -3   3  34       10.54       10.90      3.53 o 
  -2   3  34        1.85        6.81      3.44 o 
  -1   3  34        6.74       13.00      2.87 o 
   0   3  34        0.38        9.93      3.14 o 
   1   3  34        5.14        6.55      5.63 o 
   2   3  34       42.54       21.39     10.63 o 
   3   3  34        3.59        4.03      6.33 o 
  -2   4  34        8.19       23.12      8.57 o 
   0   4  34        5.11        9.97      4.98 o 
   1   4  34       23.71       16.29      4.94 o 
  -3   1  35       39.22       34.18     10.97 o 
  -2   1  35       10.71       18.26      4.84 o 
  -1   1  35       29.30       22.18      4.80 o 
   0   1  35       21.45       23.49      4.30 o 
   1   1  35       36.93       28.90      5.91 o 
   2   1  35        1.36       10.89      4.14 o 
  -3   2  35       96.77       85.56     11.24 o 
  -2   2  35      104.72       98.71     11.33 o 
  -1   2  35       35.82       27.10      3.50 o 
   0   2  35        6.70       15.69      3.45 o 
   1   2  35       21.21       16.76      3.75 o 
   2   2  35       81.39       35.59     21.18 o 
  -3   3  35        0.73        5.95      6.06 o 
  -2   3  35       78.28       95.69     17.09 o 
  -1   3  35       10.62        5.10      6.40 o 
   0   3  35        1.59       15.02     11.46 o 
   1   3  35        5.55        4.36      3.94 o 
   2   3  35        4.23        3.92      2.93 o 
  -3   0  36       91.70       56.26     17.58 o 
  -2   0  36       13.56       19.64      6.86 o 
  -1   0  36       41.42       30.85      6.80 o 
   0   0  36        7.46       18.62      5.74 o 
   1   0  36        1.08       21.52      9.20 o 
  -3   1  36        0.21       14.04      5.25 o 
  -2   1  36        0.24        9.52      5.63 o 
  -1   1  36       15.54       11.34      3.05 o 
   1   1  36       35.20       21.81     18.07 o 
  -3   2  36       91.06       88.85     16.80 o 
  -2   2  36       43.37       36.60      8.85 o 
  -1   2  36        1.95       15.12      7.94 o 
   0   2  36       56.32       40.02     13.85 o 
   1   2  36        2.76       15.26      7.34 o 
   0   3  36        0.42       11.88      5.45 o 
  -2   1  37        6.16       15.72     10.33 o 
  -1   1  37       21.17       10.42      9.62 o 
  -2   2  37        0.03        9.01      7.23 o 
  -1   2  37        2.97        0.10      3.93 o 
   0   2  37        0.99        5.13      4.25 o 
                                                 
